# Supplementary material for: Chemical-genomic profiling identifies genes that protect yeast from aluminium, gallium, and indium toxicity
Source: Metallomics. 2023 May 16;15(6):mfad032. doi: 10.1093/mtomcs/mfad032 (PMC10233895; doi:10.1093/mtomcs/mfad032)
Supplement: mfad032_Supplemental_Files [file mfad032_supplemental_files.zip]

Archive with 3 entries (3 files):
- Suppl-data_Table_S3(1).xlsx
- Suppl_data_Schulze_R1.pdf
- Suppl_data_Table_S4.xlsx
