# Supplementary material for: Chemical-genomic profiling identifies genes that protect yeast from aluminium, gallium, and indium toxicity
Source: Metallomics. 2023 May 16;15(6):mfad032. doi: 10.1093/mtomcs/mfad032 (PMC10233895; doi:10.1093/mtomcs/mfad032)
Supplement: mfad032_Supplemental_Files [file mfad032_supplemental_files.zip › Suppl-data_Table_S3(1).xlsx]

## Sheet: Sheet1
Al 2.4 mM	Gene	Description				Ga 5.0 mM	Gene	Description				In 2.6 mM	Gene	Description
YEL007W	MIT1	Transcriptional regulator of pseudohyphal growth	ORF	MIT1		YKL157W	APE2	Aminopeptidase yscII	ORF	APE2		YEL007W	MIT1	Transcriptional regulator of pseudohyphal growth	ORF	MIT1
YNL236W	SIN4	Subunit of the RNA polymerase II mediator complex	ORF	SIN4		YOL009C	MDM12	Mitochondrial outer membrane protein, ERMES complex subunit	ORF	MDM12		YDR245W	MNN10	Subunit of a Golgi mannosyltransferase complex	ORF	MNN10
YKL157W	APE2	Aminopeptidase yscII	ORF	APE2		YOL085C	0	Putative protein of unknown function	ORF	YOL085C		YDR359C	EAF1	Component of the NuA4 histone acetyltransferase complex	ORF	EAF1
YDR245W	MNN10	Subunit of a Golgi mannosyltransferase complex	ORF	MNN10		YPR173C	VPS4	AAA-ATPase involved in multivesicular body (MVB) protein sorting	ORF	VPS4		YML052W	SUR7	Plasma membrane protein, component of eisosomes	ORF	SUR7
YDR359C	EAF1	Component of the NuA4 histone acetyltransferase complex	ORF	EAF1		YJR090C	GRR1	F-box protein component of an SCF ubiquitin-ligase complex	ORF	GRR1		YML047C	PRM6	Potassium transporter that mediates K+ influx	ORF	PRM6
YGR163W	GTR2	Subunit of a TORC1-stimulating GTPase and the EGO/GSE complex	ORF	GTR2		YLL014W	EMC6	Member of conserved ER transmembrane complex	ORF	EMC6		YBR076W	ECM8	Non-essential protein of unknown function	ORF	ECM8
YBR076W	ECM8	Non-essential protein of unknown function	ORF	ECM8		YNL136W	EAF7	Subunit of the NuA4 histone acetyltransferase complex	ORF	EAF7		YML121W	GTR1	Subunit of a TORC1-stimulating GTPase and the EGO/GSE complex	ORF	GTR1
YMR116C	ASC1	G-protein beta subunit and guanine dissociation inhibitor for Gpa2p	ORF	ASC1		YBL009W	ALK2	Protein kinase	ORF	ALK2		YMR100W	MUB1	MYND domain-containing protein	ORF	MUB1
YML035C	AMD1	AMP deaminase	ORF	AMD1		YOL048C	RRT8	Protein involved in spore wall assembly	ORF	RRT8		YML036W	CGI121	Component of the EKC/KEOPS complex	ORF	CGI121
YLL053C	0	Putative protein	ORF	YLL053C		YBR260C	RGD1	GTPase-activating protein (RhoGAP) for Rho3p and Rho4p	ORF	RGD1		YML035C	AMD1	AMP deaminase	ORF	AMD1
YLR012C	0	Putative protein of unknown function	ORF	YLR012C		YBR010W	HHT1	Histone H3	ORF	HHT1		YMR230W	RPS10B	Protein component of the small (40S) ribosomal subunit	ORF	RPS10B
YLL046C	RNP1	Ribonucleoprotein that contains two RNA recognition motifs (RRM)	ORF	RNP1		YAL067C	SEO1	Putative permease	ORF	SEO1		YLL053C	0	Putative protein	ORF	YLL053C
YBR287W	0	Protein of unknown function	ORF	YBR287W		YCL045C	EMC1	Member of conserved endoplasmic reticulum membrane complex	ORF	EMC1		YLL046C	RNP1	Ribonucleoprotein that contains two RNA recognition motifs (RRM)	ORF	RNP1
YPR173C	VPS4	AAA-ATPase involved in multivesicular body (MVB) protein sorting	ORF	VPS4		YNL304W	YPT11	Rab GTPase	ORF	YPT11		YLR064W	PER33	Protein that localizes to the endoplasmic reticulum	ORF	PER33
YLR335W	NUP2	Nucleoporin involved in nucleocytoplasmic transport	ORF	NUP2		YLL028W	TPO1	Polyamine transporter of the major facilitator superfamily	ORF	TPO1		YPR173C	VPS4	AAA-ATPase involved in multivesicular body (MVB) protein sorting	ORF	VPS4
YJR090C	GRR1	F-box protein component of an SCF ubiquitin-ligase complex	ORF	GRR1		YBL011W	SCT1	Glycerol 3-phosphate/dihydroxyacetone phosphate sn-1 acyltransferase	ORF	SCT1		YLR335W	NUP2	Nucleoporin involved in nucleocytoplasmic transport	ORF	NUP2
YLR014C	PPR1	Zinc finger transcription factor	ORF	PPR1		YAR003W	SWD1	Subunit of the COMPASS (Set1C) complex	ORF	SWD1		YJR090C	GRR1	F-box protein component of an SCF ubiquitin-ligase complex	ORF	GRR1
YLR042C	0	Cell wall protein of unknown function	ORF	YLR042C		YBL008W	HIR1	Subunit of the HIR complex	ORF	HIR1		YBR036C	CSG2	Endoplasmic reticulum membrane protein	ORF	CSG2
YLR266C	PDR8	Transcription factor	ORF	PDR8		YAR002C-A	ERP1	Member of the p24 family involved in ER to Golgi transport	ORF	ERP1		YLR014C	PPR1	Zinc finger transcription factor	ORF	PPR1
YLR333C	RPS25B	Protein component of the small (40S) ribosomal subunit	ORF	RPS25B		YCR044C	PER1	Protein of the endoplasmic reticulum	ORF	PER1		YLR042C	0	Cell wall protein of unknown function	ORF	YLR042C
YLR390W	ECM19	Protein of unknown function	ORF	ECM19		YKL074C	MUD2	Protein involved in early pre-mRNA splicing	ORF	MUD2		YLR266C	PDR8	Transcription factor	ORF	PDR8
YLR390W-A	CCW14	Covalently linked cell wall glycoprotein	ORF	CCW14		YBL098W	BNA4	Kynurenine 3-monooxygenase	ORF	BNA4		YLR333C	RPS25B	Protein component of the small (40S) ribosomal subunit	ORF	RPS25B
YLL049W	LDB18	Component of the dynactin complex	ORF	LDB18		YGR217W	CCH1	Voltage-gated high-affinity calcium channel	ORF	CCH1		YLR413W	INA1	Protein of unknown function	ORF	INA1
YLR138W	NHA1	Na+/H+ antiporter	ORF	NHA1		YDR461W	MFA1	Mating pheromone a-factor	ORF	MFA1		YLR219W	MSC3	Protein of unknown function	ORF	MSC3
YNL147W	LSM7	Lsm (Like Sm) protein	ORF	LSM7		YBR184W	0	Putative protein of unknown function	ORF	YBR184W		YLR390W	ECM19	Protein of unknown function	ORF	ECM19
YLR361C	DCR2	Protein phosphatase	ORF	DCR2		YBR009C	HHF1	Histone H4	ORF	HHF1		YLR390W-A	CCW14	Covalently linked cell wall glycoprotein	ORF	CCW14
YML048W	GSF2	Endoplasmic reticulum (ER) localized integral membrane protein	ORF	GSF2		YBR034C	HMT1	Nuclear SAM-dependent mono- and asymmetric methyltransferase	ORF	HMT1		YLL049W	LDB18	Component of the dynactin complex	ORF	LDB18
YLR401C	DUS3	Dihydrouridine synthase	ORF	DUS3		YGL244W	RTF1	Subunit of RNAPII-associated chromatin remodeling Paf1 complex	ORF	RTF1		YLR138W	NHA1	Na+/H+ antiporter	ORF	NHA1
YLL052C	AQY2	Water channel that mediates water transport across cell membranes	ORF	AQY2		YKR060W	UTP30	Putative subunit of U3-containing 90S preribosome complex	ORF	UTP30		YML022W	APT1	Adenine phosphoribosyltransferase	ORF	APT1
YLR384C	IKI3	Subunit of Elongator complex	ORF	IKI3		YBR033W	EDS1	Putative zinc cluster protein, predicted to be a transcription factor	ORF	EDS1		YNL147W	LSM7	Lsm (Like Sm) protein	ORF	LSM7
YLR119W	SRN2	Component of the ESCRT-I complex	ORF	SRN2		YBL096C	0	Non-essential protein of unknown function	ORF	YBL096C		YPR013C	CMR3	Putative zinc finger protein	ORF	CMR3
YML060W	OGG1	Nuclear and mitochondrial glycosylase/lyase	ORF	OGG1		YBR216C	YBP1	Protein involved in cellular response to oxidative stress	ORF	YBP1		YDR335W	MSN5	Karyopherin	ORF	MSN5
YJL029C	VPS53	Component of the GARP (Golgi-associated retrograde protein) complex	ORF	VPS53		YBR072W	HSP26	Small heat shock protein (sHSP) with chaperone activity	ORF	HSP26		YML048W	GSF2	Endoplasmic reticulum (ER) localized integral membrane protein	ORF	GSF2
YLR343W	GAS2	1,3-beta-glucanosyltransferase	ORF	GAS2		YOL052C	SPE2	S-adenosylmethionine decarboxylase	ORF	SPE2		YLL052C	AQY2	Water channel that mediates water transport across cell membranes	ORF	AQY2
YBR131W	CCZ1	Subunit of a heterodimeric guanine nucleotide exchange factor (GEF)	ORF	CCZ1		YPR195C	0	Putative protein of unknown function	ORF	YPR195C		YBL009W	ALK2	Protein kinase	ORF	ALK2
YLR037C	PAU23	Cell wall mannoprotein	ORF	PAU23		YBR044C	TCM62	Protein involved in assembly of the succinate dehydrogenase complex	ORF	TCM62		YLR080W	EMP46	Integral membrane component of ER-derived COPII-coated vesicles	ORF	EMP46
YDR127W	ARO1	Pentafunctional arom protein	ORF	ARO1		YBR182C	SMP1	MADS-box transcription factor involved in osmotic stress response	ORF	SMP1		YMR195W	ICY1	Protein of unknown function	ORF	ICY1
YLR404W	SEI1	Seipin involved in lipid droplet (LD) assembly	ORF	SEI1		YKL190W	CNB1	Calcineurin B	ORF	CNB1		YAL008W	FUN14	Integral mitochondrial outer membrane (MOM) protein	ORF	FUN14
YLR283W	0	Putative protein of unknown function	ORF	YLR283W		YBL066C	SEF1	Putative transcription factor	ORF	SEF1		YLR384C	IKI3	Subunit of Elongator complex	ORF	IKI3
YBR276C	PPS1	Protein phosphatase	ORF	PPS1		YBR150C	TBS1	Protein of unknown function	ORF	TBS1		YLR119W	SRN2	Component of the ESCRT-I complex	ORF	SRN2
YLR053C	0	Putative protein of unknown function	ORF	YLR053C		YBR215W	HPC2	Subunit of the HIR complex	ORF	HPC2		YML060W	OGG1	Nuclear and mitochondrial glycosylase/lyase	ORF	OGG1
YNL111C	CYB5	Cytochrome b5	ORF	CYB5		YBL028C	0	Protein of unknown function that may interact with ribosomes	ORF	YBL028C		YLR343W	GAS2	1,3-beta-glucanosyltransferase	ORF	GAS2
YLL028W	TPO1	Polyamine transporter of the major facilitator superfamily	ORF	TPO1		YGL167C	PMR1	High affinity Ca2+/Mn2+ P-type ATPase	ORF	PMR1		YBR131W	CCZ1	Subunit of a heterodimeric guanine nucleotide exchange factor (GEF)	ORF	CCZ1
YOL081W	IRA2	GTPase-activating protein	ORF	IRA2		YBL091C-A	SCS22	Protein involved in regulation of phospholipid metabolism	ORF	SCS22		YLR037C	PAU23	Cell wall mannoprotein	ORF	PAU23
YML019W	OST6	Subunit of the oligosaccharyltransferase complex of the ER lumen	ORF	OST6		YBR121C	GRS1	Cytoplasmic and mitochondrial glycyl-tRNA synthase	ORF	GRS1		YPR172W	0	Protein of unknown function	ORF	YPR172W
YGL148W	ARO2	Bifunctional chorismate synthase and flavin reductase	ORF	ARO2		YBL052C	SAS3	Histone acetyltransferase catalytic subunit of NuA3 complex	ORF	SAS3		YBL079W	NUP170	Subunit of inner ring of nuclear pore complex (NPC)	ORF	NUP170
YAR003W	SWD1	Subunit of the COMPASS (Set1C) complex	ORF	SWD1		YBR073W	RDH54	DNA-dependent ATPase	ORF	RDH54		YDR127W	ARO1	Pentafunctional arom protein	ORF	ARO1
YLR360W	VPS38	Part of a Vps34p phosphatidylinositol 3-kinase complex	ORF	VPS38		YGL027C	CWH41	Processing alpha glucosidase I	ORF	CWH41		YPR153W	MAY24	Protein of unknown function	ORF	MAY24
YBL008W	HIR1	Subunit of the HIR complex	ORF	HIR1		YBR171W	SEC66	Non-essential subunit of Sec63 complex	ORF	SEC66		YLR418C	CDC73	Component of the Paf1p complex	ORF	CDC73
YGR078C	PAC10	Part of the heteromeric co-chaperone GimC/prefoldin complex	ORF	PAC10		YBR043C	QDR3	Multidrug transporter of the major facilitator superfamily	ORF	QDR3		YAL067C	SEO1	Putative permease	ORF	SEO1
YAR002C-A	ERP1	Member of the p24 family involved in ER to Golgi transport	ORF	ERP1		YDL052C	SLC1	1-acyl-sn-glycerol-3-phosphate acyltransferase	ORF	SLC1		YLR283W	0	Putative protein of unknown function	ORF	YLR283W
YPL120W	VPS30	Subunit of phosphatidylinositol (PtdIns) 3-kinase complexes I and II	ORF	VPS30		YGL168W	HUR1	Protein of unknown function	ORF	HUR1		YCL045C	EMC1	Member of conserved endoplasmic reticulum membrane complex	ORF	EMC1
YLR040C	AFB1	MATalpha-specific a-factor blocker	ORF	AFB1		YDR326C	YSP2	Sterol-binding protein	ORF	YSP2		YLR053C	0	Putative protein of unknown function	ORF	YLR053C
YMR004W	MVP1	Protein required for sorting proteins to the vacuole	ORF	MVP1		YBR047W	FMP23	Putative protein of unknown function	ORF	FMP23		YNL111C	CYB5	Cytochrome b5	ORF	CYB5
YGR217W	CCH1	Voltage-gated high-affinity calcium channel	ORF	CCH1		YBR042C	CST26	Acyltransferase	ORF	CST26		YLL028W	TPO1	Polyamine transporter of the major facilitator superfamily	ORF	TPO1
YMR201C	RAD14	Protein that recognizes and binds damaged DNA during NER	ORF	RAD14		YBL104C	SEA4	Subunit of SEACAT, a subcomplex of the SEA complex	ORF	SEA4		YBL011W	SCT1	Glycerol 3-phosphate/dihydroxyacetone phosphate sn-1 acyltransferase	ORF	SCT1
YML104C	MDM1	PtdIns-3-P binding protein that tethers the ER to vacuoles at NVJs	ORF	MDM1		YBL106C	SRO77	Protein with roles in exocytosis and cation homeostasis	ORF	SRO77		YOL081W	IRA2	GTPase-activating protein	ORF	IRA2
YGL124C	MON1	Subunit of a heterodimeric guanine nucleotide exchange factor (GEF)	ORF	MON1		YLR072W	LAM6	Sterol transporter that transfers sterols between membranes	ORF	LAM6		YGL148W	ARO2	Bifunctional chorismate synthase and flavin reductase	ORF	ARO2
YML063W	RPS1B	Ribosomal protein 10 (rp10) of the small (40S) subunit	ORF	RPS1B		YBR114W	RAD16	Nucleotide excision repair (NER) protein	ORF	RAD16		YAR003W	SWD1	Subunit of the COMPASS (Set1C) complex	ORF	SWD1
YDR461W	MFA1	Mating pheromone a-factor	ORF	MFA1		YLR136C	TIS11	mRNA-binding protein expressed during iron starvation	ORF	TIS11		YBL008W	HIR1	Subunit of the HIR complex	ORF	HIR1
YLR003C	CMS1	Putative subunit of the 90S preribosome processome complex	ORF	CMS1		YLR443W	ECM7	Putative integral membrane protein with a role in calcium uptake	ORF	ECM7		YBR041W	FAT1	Very long chain fatty acyl-CoA synthetase and fatty acid transporter	ORF	FAT1
YJR075W	HOC1	Alpha-1,6-mannosyltransferase	ORF	HOC1		YKR104W	0	Putative transporter of the MRP subfamily	ORF	YKR104W		YGR078C	PAC10	Part of the heteromeric co-chaperone GimC/prefoldin complex	ORF	PAC10
YLR020C	YEH2	Steryl ester hydrolase	ORF	YEH2		YBL039C	URA7	Major CTP synthase isozyme (see also URA8)	ORF	URA7		YLR427W	MAG2	Cytoplasmic protein of unknown function	ORF	MAG2
YLR429W	CRN1	Coronin	ORF	CRN1		YAL028W	FRT2	Tail-anchored ER membrane protein of unknown function	ORF	FRT2		YAR002C-A	ERP1	Member of the p24 family involved in ER to Golgi transport	ORF	ERP1
YBR034C	HMT1	Nuclear SAM-dependent mono- and asymmetric methyltransferase	ORF	HMT1		YGR068C	ART5	Protein proposed to regulate endocytosis of plasma membrane proteins	ORF	ART5		YBR201W	DER1	ER membrane protein that promotes export of misfolded polypeptides	ORF	DER1
YOR069W	VPS5	Nexin-1 homolog	ORF	VPS5		YPR160W	GPH1	Glycogen phosphorylase required for the mobilization of glycogen	ORF	GPH1		YLR040C	AFB1	MATalpha-specific a-factor blocker	ORF	AFB1
YBR015C	MNN2	Alpha-1,2-mannosyltransferase	ORF	MNN2		YPL176C	TRE1	Transferrin receptor-like protein	ORF	TRE1		YAL026C	DRS2	Trans-golgi network aminophospholipid translocase (flippase)	ORF	DRS2
YBR216C	YBP1	Protein involved in cellular response to oxidative stress	ORF	YBP1		YOR054C	VHS3	Negative regulatory subunit of protein phosphatase 1 Ppz1p	ORF	VHS3		YPR060C	ARO7	Chorismate mutase	ORF	ARO7
YOL018C	TLG2	Syntaxin-like t-SNARE	ORF	TLG2		YPR021C	AGC1	Mitochondrial amino acid transporter	ORF	AGC1		YMR004W	MVP1	Protein required for sorting proteins to the vacuole	ORF	MVP1
YPR195C	0	Putative protein of unknown function	ORF	YPR195C		YLR308W	CDA2	Chitin deacetylase	ORF	CDA2		YBR157C	ICS2	Protein of unknown function	ORF	ICS2
YBR212W	NGR1	RNA binding protein that negatively regulates growth rate	ORF	NGR1		YBR057C	MUM2	Protein essential for meiotic DNA replication and sporulation	ORF	MUM2		YML066C	SMA2	Meiosis-specific prospore membrane protein	ORF	SMA2
YHR194W	MDM31	Mitochondrial protein that may have a role in phospholipid metabolism	ORF	MDM31		YPR065W	ROX1	Heme-dependent repressor of hypoxic genes	ORF	ROX1		YBL098W	BNA4	Kynurenine 3-monooxygenase	ORF	BNA4
YKL190W	CNB1	Calcineurin B	ORF	CNB1		YBL031W	SHE1	Mitotic spindle protein	ORF	SHE1		YGR217W	CCH1	Voltage-gated high-affinity calcium channel	ORF	CCH1
YML021C	UNG1	Uracil-DNA glycosylase	ORF	UNG1		YBR040W	FIG1	Integral membrane protein required for efficient mating	ORF	FIG1		YBL003C	HTA2	Histone H2A	ORF	HTA2
YOL086C	ADH1	Alcohol dehydrogenase	ORF	ADH1		YAL027W	SAW1	5'- and 3'-flap DNA binding protein	ORF	SAW1		YBR023C	CHS3	Chitin synthase III	ORF	CHS3
YLR248W	RCK2	Protein kinase involved in response to oxidative and osmotic stress	ORF	RCK2		YBR204C	LDH1	Serine hydrolase	ORF	LDH1		YMR201C	RAD14	Protein that recognizes and binds damaged DNA during NER	ORF	RAD14
YGL167C	PMR1	High affinity Ca2+/Mn2+ P-type ATPase	ORF	PMR1		YPR199C	ARR1	Transcriptional activator of the basic leucine zipper (bZIP) family	ORF	ARR1		YML104C	MDM1	PtdIns-3-P binding protein that tethers the ER to vacuoles at NVJs	ORF	MDM1
YMR052W	FAR3	Protein of unknown function	ORF	FAR3		YOL041C	NOP12	Nucleolar protein involved in pre-25S rRNA processing	ORF	NOP12		YGL084C	GUP1	Plasma membrane protein involved in remodeling GPI anchors	ORF	GUP1
YLR001C	0	Putative protein of unknown function	ORF	YLR001C		YKL139W	CTK1	Catalytic (alpha) subunit of C-terminal domain kinase I (CTDK-I)	ORF	CTK1		YDR461W	MFA1	Mating pheromone a-factor	ORF	MFA1
YDR414C	ERD1	Predicted membrane protein required for lumenal ER protein retention	ORF	ERD1		YGR184C	UBR1	E3 ubiquitin ligase (N-recognin)	ORF	UBR1		YAL019W	FUN30	Snf2p family member with ATP-dependent chromatin remodeling activity	ORF	FUN30
YBL052C	SAS3	Histone acetyltransferase catalytic subunit of NuA3 complex	ORF	SAS3		YOR231W	MKK1	MAPKK involved in the protein kinase C signaling pathway	ORF	MKK1		YAR042W	SWH1	Protein similar to mammalian oxysterol-binding protein	ORF	SWH1
YBR073W	RDH54	DNA-dependent ATPase	ORF	RDH54		YOR220W	RCN2	Protein of unknown function	ORF	RCN2		YBR170C	NPL4	Substrate-recruiting cofactor of the Cdc48p-Npl4p-Ufd1p segregase	ORF	NPL4
YGL027C	CWH41	Processing alpha glucosidase I	ORF	CWH41		YDR162C	NBP2	Protein involved in the HOG (high osmolarity glycerol) pathway	ORF	NBP2		YBR184W	0	Putative protein of unknown function	ORF	YBR184W
YBR171W	SEC66	Non-essential subunit of Sec63 complex	ORF	SEC66		YKL009W	MRT4	Protein involved in mRNA turnover and ribosome assembly	ORF	MRT4		YJR075W	HOC1	Alpha-1,6-mannosyltransferase	ORF	HOC1
YDL052C	SLC1	1-acyl-sn-glycerol-3-phosphate acyltransferase	ORF	SLC1		YPR194C	OPT2	Oligopeptide transporter	ORF	OPT2		YAL051W	OAF1	Oleate-activated transcription factor	ORF	OAF1
YGL168W	HUR1	Protein of unknown function	ORF	HUR1		YPR001W	CIT3	Dual specificity mitochondrial citrate and methylcitrate synthase	ORF	CIT3		YAL018C	LDS1	Protein Involved in spore wall assembly	ORF	LDS1
YDR326C	YSP2	Sterol-binding protein	ORF	YSP2		YPL105C	SYH1	Protein of unknown function that influences nuclear pore distribution	ORF	SYH1		YLR047C	FRE8	Protein with sequence similarity to iron/copper reductases	ORF	FRE8
YNL051W	COG5	Component of the conserved oligomeric Golgi complex	ORF	COG5		YBR093C	PHO5	Repressible acid phosphatase	ORF	PHO5		YLR020C	YEH2	Steryl ester hydrolase	ORF	YEH2
YBR042C	CST26	Acyltransferase	ORF	CST26		YBL102W	SFT2	Tetra-spanning membrane protein found mostly in the late Golgi	ORF	SFT2		YBR126C	TPS1	Synthase subunit of trehalose-6-P synthase/phosphatase complex	ORF	TPS1
YBL104C	SEA4	Subunit of SEACAT, a subcomplex of the SEA complex	ORF	SEA4		YOL054W	PSH1	E3 ubiquitin ligase targeting centromere-binding protein Cse4p	ORF	PSH1		YLR429W	CRN1	Coronin	ORF	CRN1
YAL002W	VPS8	Membrane-binding component of the CORVET complex	ORF	VPS8		YML050W	AIM32	Protein of unknown function	ORF	AIM32		YBR034C	HMT1	Nuclear SAM-dependent mono- and asymmetric methyltransferase	ORF	HMT1
YLR072W	LAM6	Sterol transporter that transfers sterols between membranes	ORF	LAM6		YNL056W	OCA2	Protein of unknown function	ORF	OCA2		YLR441C	RPS1A	Ribosomal protein 10 (rp10) of the small (40S) subunit	ORF	RPS1A
YLR319C	BUD6	Actin- and formin-interacting protein	ORF	BUD6		YBR092C	PHO3	Constitutively expressed acid phosphatase similar to Pho5p	ORF	PHO3		YGL244W	RTF1	Subunit of RNAPII-associated chromatin remodeling Paf1 complex	ORF	RTF1
YBL024W	NCL1	S-adenosyl-L-methionine-dependent tRNA: m5C-methyltransferase	ORF	NCL1		YFL031W	HAC1	Basic leucine zipper (bZIP) transcription factor (ATF/CREB1 homolog)	ORF	HAC1		YLR021W	IRC25	Component of a heterodimeric Poc4p-Irc25p chaperone	ORF	IRC25
YLR443W	ECM7	Putative integral membrane protein with a role in calcium uptake	ORF	ECM7		YER111C	SWI4	DNA binding component of the SBF complex (Swi4p-Swi6p)	ORF	SWI4		YOR155C	ISN1	Inosine 5'-monophosphate (IMP)-specific 5'-nucleotidase	ORF	ISN1
YML097C	VPS9	Guanine nucleotide exchange factor (GEF) and ubiquitin receptor	ORF	VPS9		YBL063W	KIP1	Kinesin-related motor protein	ORF	KIP1		YLR059C	REX2	3'-5' RNA exonuclease	ORF	REX2
YKR104W	0	Putative transporter of the MRP subfamily	ORF	YKR104W		YBR246W	RRT2	Methylesterase performing penultimate step of diphthamide biosynthesis	ORF	RRT2		YBR033W	EDS1	Putative zinc cluster protein, predicted to be a transcription factor	ORF	EDS1
YAL028W	FRT2	Tail-anchored ER membrane protein of unknown function	ORF	FRT2		YKL212W	SAC1	Phosphatidylinositol phosphate (PtdInsP) phosphatase	ORF	SAC1		YBL016W	FUS3	Mitogen-activated serine/threonine protein kinase involved in mating	ORF	FUS3
YGR270W	YTA7	Protein that localizes to chromatin	ORF	YTA7		YNL192W	CHS1	Chitin synthase I	ORF	CHS1		YBR027C	0	Putative protein of unknown function	ORF	YBR027C
YHR030C	SLT2	Serine/threonine MAP kinase	ORF	SLT2		YPR188C	MLC2	Regulatory light chain for the type II myosin Myo1p	ORF	MLC2		YOR069W	VPS5	Nexin-1 homolog	ORF	VPS5
YPR160W	GPH1	Glycogen phosphorylase required for the mobilization of glycogen	ORF	GPH1		YBL088C	TEL1	Protein kinase primarily involved in telomere length regulation	ORF	TEL1		YBL096C	0	Non-essential protein of unknown function	ORF	YBL096C
YPL176C	TRE1	Transferrin receptor-like protein	ORF	TRE1		YBR050C	REG2	Regulatory subunit of the Glc7p type-1 protein phosphatase	ORF	REG2		YAR029W	0	Member of DUP240 gene family but contains no transmembrane domains	ORF	YAR029W
YPR024W	YME1	Catalytic subunit of i-AAA protease complex	ORF	YME1		YPL186C	UIP4	Protein that interacts with Ulp1p	ORF	UIP4		YBR216C	YBP1	Protein involved in cellular response to oxidative stress	ORF	YBP1
YOR054C	VHS3	Negative regulatory subunit of protein phosphatase 1 Ppz1p	ORF	VHS3		YLR096W	KIN2	Serine/threonine protein kinase involved in regulation of exocytosis	ORF	KIN2		YBR058C	UBP14	Ubiquitin-specific protease	ORF	UBP14
YPR021C	AGC1	Mitochondrial amino acid transporter	ORF	AGC1		YNL096C	RPS7B	Protein component of the small (40S) ribosomal subunit	ORF	RPS7B		YBR072W	HSP26	Small heat shock protein (sHSP) with chaperone activity	ORF	HSP26
YLR308W	CDA2	Chitin deacetylase	ORF	CDA2		YLR365W	0	Putative protein of unknown function	ORF	YLR365W		YAL053W	FLC2	Putative calcium channel involved in calcium release under hypotonic	ORF	FLC2
YBR057C	MUM2	Protein essential for meiotic DNA replication and sporulation	ORF	MUM2		YBR195C	MSI1	Subunit of chromatin assembly factor I (CAF-1)	ORF	MSI1		YMR194W	RPL36A	Ribosomal 60S subunit protein L36A	ORF	RPL36A
YPR065W	ROX1	Heme-dependent repressor of hypoxic genes	ORF	ROX1		YEL014C	0	Putative protein of unknown function	ORF	YEL014C		YFL033C	RIM15	Protein kinase involved in cell proliferation in response to nutrients	ORF	RIM15
YBL031W	SHE1	Mitotic spindle protein	ORF	SHE1		YGR018C	0	Protein of unknown function	ORF	YGR018C		YPR195C	0	Putative protein of unknown function	ORF	YPR195C
YAL027W	SAW1	5'- and 3'-flap DNA binding protein	ORF	SAW1		YNL001W	DOM34	Protein that facilitates ribosomal subunit dissociation	ORF	DOM34		YBR044C	TCM62	Protein involved in assembly of the succinate dehydrogenase complex	ORF	TCM62
YBR204C	LDH1	Serine hydrolase	ORF	LDH1		YOL039W	RPP2A	Ribosomal protein P2 alpha	ORF	RPP2A		YBR212W	NGR1	RNA binding protein that negatively regulates growth rate	ORF	NGR1
YPR199C	ARR1	Transcriptional activator of the basic leucine zipper (bZIP) family	ORF	ARR1		YBR074W	PFF1	Multi-spanning vacuolar membrane protease	ORF	PFF1		YBR182C	SMP1	MADS-box transcription factor involved in osmotic stress response	ORF	SMP1
YDR389W	SAC7	GTPase activating protein (GAP) for Rho1p	ORF	SAC7		YOR070C	GYP1	Cis-golgi GTPase-activating protein (GAP) for yeast Rabs	ORF	GYP1		YIL097W	FYV10	Subunit of GID complex	ORF	FYV10
YHR081W	LRP1	Nuclear exosome-associated nucleic acid binding protein	ORF	LRP1		YMR183C	SSO2	Plasma membrane t-SNARE	ORF	SSO2		YGL066W	SGF73	Subunit of DUBm module of SAGA and SLIK	ORF	SGF73
YFR019W	FAB1	1-phosphatidylinositol-3-phosphate 5-kinase	ORF	FAB1		YBL091C	MAP2	Methionine aminopeptidase	ORF	MAP2		YKL190W	CNB1	Calcineurin B	ORF	CNB1
YOR220W	RCN2	Protein of unknown function	ORF	RCN2		YHL031C	GOS1	v-SNARE protein involved in Golgi transport	ORF	GOS1		YBL066C	SEF1	Putative transcription factor	ORF	SEF1
YLR376C	PSY3	Component of Shu complex (aka PCSS complex)	ORF	PSY3		YDR073W	SNF11	Subunit of the SWI/SNF chromatin remodeling complex	ORF	SNF11		YBR150C	TBS1	Protein of unknown function	ORF	TBS1
YDR162C	NBP2	Protein involved in the HOG (high osmolarity glycerol) pathway	ORF	NBP2		YBR062C	0	Protein of unknown function that interacts with Msb2p	ORF	YBR062C		YOL086C	ADH1	Alcohol dehydrogenase	ORF	ADH1
YLR032W	RAD5	DNA helicase/Ubiquitin ligase	ORF	RAD5		YPL200W	CSM4	Protein required for accurate chromosome segregation during meiosis	ORF	CSM4		YBR215W	HPC2	Subunit of the HIR complex	ORF	HPC2
YLR036C	0	Putative protein predicted to have transmembrane domains	ORF	YLR036C		YFL025C	BST1	GPI inositol deacylase of the endoplasmic reticulum (ER)	ORF	BST1		YMR130W	DPI35	Putative protein of unknown function	ORF	DPI35
YLR177W	0	Putative protein of unknown function	ORF	YLR177W		YLL005C	SPO75	Meiosis-specific protein of unknown function	ORF	SPO75		YDL155W	CLB3	B-type cyclin involved in cell cycle progression	ORF	CLB3
YKL009W	MRT4	Protein involved in mRNA turnover and ribosome assembly	ORF	MRT4		YIL027C	EMC5	Member of conserved ER transmembrane complex	ORF	EMC5		YPL057C	SUR1	Mannosylinositol phosphorylceramide (MIPC) synthase catalytic subunit	ORF	SUR1
YPR194C	OPT2	Oligopeptide transporter	ORF	OPT2		YBR181C	RPS6B	Protein component of the small (40S) ribosomal subunit	ORF	RPS6B		YAL014C	SYN8	Endosomal SNARE related to mammalian syntaxin 8	ORF	SYN8
YBR093C	PHO5	Repressible acid phosphatase	ORF	PHO5		YLL039C	UBI4	Ubiquitin	ORF	UBI4		YML102W	CAC2	Subunit of chromatin assembly factor I (CAF-1), with Rlf2p and Msi1p	ORF	CAC2
YBR082C	UBC4	Ubiquitin-conjugating enzyme (E2)	ORF	UBC4		YPR201W	ARR3	Plasma membrane metalloid/H+ antiporter	ORF	ARR3		YBL028C	0	Protein of unknown function that may interact with ribosomes	ORF	YBL028C
YOR068C	VAM10	Protein involved in vacuole morphogenesis	ORF	VAM10		YDR411C	DFM1	Endoplasmic reticulum (ER) localized protein	ORF	DFM1		YGL167C	PMR1	High affinity Ca2+/Mn2+ P-type ATPase	ORF	PMR1
YGL232W	TAN1	Putative tRNA acetyltransferase	ORF	TAN1		YHR079C	IRE1	Serine-threonine kinase and endoribonuclease	ORF	IRE1		YAL056W	GPB2	Multistep regulator of cAMP-PKA signaling	ORF	GPB2
YBL102W	SFT2	Tetra-spanning membrane protein found mostly in the late Golgi	ORF	SFT2		YDL178W	DLD2	D-2-hydroxyglutarate dehydrogenase, and minor D-lactate dehydrogenase	ORF	DLD2		YMR052W	FAR3	Protein of unknown function	ORF	FAR3
YGL005C	COG7	Component of the conserved oligomeric Golgi complex	ORF	COG7		YMR261C	TPS3	Regulatory subunit of trehalose-6-phosphate synthase/phosphatase	ORF	TPS3		YBR129C	OPY1	Protein of unknown function	ORF	OPY1
YML050W	AIM32	Protein of unknown function	ORF	AIM32		YFR018C	0	Putative protein of unknown function	ORF	YFR018C		YDR414C	ERD1	Predicted membrane protein required for lumenal ER protein retention	ORF	ERD1
YBR092C	PHO3	Constitutively expressed acid phosphatase similar to Pho5p	ORF	PHO3		YBL051C	PIN4	Protein involved in G2/M phase progression and response to DNA damage	ORF	PIN4		YBL091C-A	SCS22	Protein involved in regulation of phospholipid metabolism	ORF	SCS22
YER111C	SWI4	DNA binding component of the SBF complex (Swi4p-Swi6p)	ORF	SWI4		YIL158W	AIM20	Protein of unknown function	ORF	AIM20		YLR415C	0	Putative protein of unknown function	ORF	YLR415C
YLR431C	ATG23	Peripheral membrane protein required for autophagy and CVT	ORF	ATG23		YPR009W	SUT2	Zn2Cys6 family transcription factor	ORF	SUT2		YBR025C	OLA1	P-loop ATPase with similarity to human OLA1 and bacterial YchF	ORF	OLA1
YMR120C	ADE17	Enzyme of 'de novo' purine biosynthesis	ORF	ADE17								YBL052C	SAS3	Histone acetyltransferase catalytic subunit of NuA3 complex	ORF	SAS3
YKL212W	SAC1	Phosphatidylinositol phosphate (PtdInsP) phosphatase	ORF	SAC1								YBR073W	RDH54	DNA-dependent ATPase	ORF	RDH54
YLR456W	0	Protein of unknown function	ORF	YLR456W								YBR171W	SEC66	Non-essential subunit of Sec63 complex	ORF	SEC66
YPR188C	MLC2	Regulatory light chain for the type II myosin Myo1p	ORF	MLC2								YBR223C	TDP1	Tyrosyl-DNA phosphodiesterase I	ORF	TDP1
YPL186C	UIP4	Protein that interacts with Ulp1p	ORF	UIP4								YBR043C	QDR3	Multidrug transporter of the major facilitator superfamily	ORF	QDR3
YOR089C	VPS21	Endosomal Rab family GTPase	ORF	VPS21								YDL052C	SLC1	1-acyl-sn-glycerol-3-phosphate acyltransferase	ORF	SLC1
YLR287C-A	RPS30A	Protein component of the small (40S) ribosomal subunit	ORF	RPS30A								YBL032W	HEK2	RNA binding protein involved in asymmetric localization of ASH1 mRNA	ORF	HEK2
YBR195C	MSI1	Subunit of chromatin assembly factor I (CAF-1)	ORF	MSI1								YML042W	CAT2	Carnitine acetyl-CoA transferase	ORF	CAT2
YNL180C	RHO5	Non-essential small GTPase of the Rho/Rac family of Ras-like proteins	ORF	RHO5								YGL168W	HUR1	Protein of unknown function	ORF	HUR1
YER151C	UBP3	Ubiquitin-specific protease involved in transport and osmotic response	ORF	UBP3								YBR047W	FMP23	Putative protein of unknown function	ORF	FMP23
YLR039C	RIC1	Protein involved in retrograde transport to the cis-Golgi network	ORF	RIC1								YBR042C	CST26	Acyltransferase	ORF	CST26
YPR189W	SKI3	Ski complex component and TPR protein	ORF	SKI3								YBL104C	SEA4	Subunit of SEACAT, a subcomplex of the SEA complex	ORF	SEA4
YKR024C	DBP7	Putative ATP-dependent RNA helicase of the DEAD-box family	ORF	DBP7								YBL106C	SRO77	Protein with roles in exocytosis and cation homeostasis	ORF	SRO77
YBR074W	PFF1	Multi-spanning vacuolar membrane protease	ORF	PFF1								YDL002C	NHP10	Non-essential INO80 chromatin remodeling complex subunit	ORF	NHP10
YML008C	ERG6	Delta(24)-sterol C-methyltransferase	ORF	ERG6								YAL002W	VPS8	Membrane-binding component of the CORVET complex	ORF	VPS8
YIL010W	DOT5	Nuclear thiol peroxidase	ORF	DOT5								YGR284C	ERV29	Protein localized to COPII-coated vesicles	ORF	ERV29
YMR183C	SSO2	Plasma membrane t-SNARE	ORF	SSO2								YGL127C	SOH1	Subunit of the RNA polymerase II mediator complex	ORF	SOH1
YBL091C	MAP2	Methionine aminopeptidase	ORF	MAP2								YAR018C	KIN3	Nonessential serine/threonine protein kinase	ORF	KIN3
YJR044C	VPS55	Late endosomal protein involved in late endosome to vacuole transport	ORF	VPS55								YBR114W	RAD16	Nucleotide excision repair (NER) protein	ORF	RAD16
YHL031C	GOS1	v-SNARE protein involved in Golgi transport	ORF	GOS1								YBL024W	NCL1	S-adenosyl-L-methionine-dependent tRNA: m5C-methyltransferase	ORF	NCL1
YML001W	YPT7	Rab family GTPase	ORF	YPT7								YLR443W	ECM7	Putative integral membrane protein with a role in calcium uptake	ORF	ECM7
YBR062C	0	Protein of unknown function that interacts with Msb2p	ORF	YBR062C								YMR075W	RCO1	Essential component of the Rpd3S histone deacetylase complex	ORF	RCO1
YBR289W	SNF5	Subunit of the SWI/SNF chromatin remodeling complex	ORF	SNF5								YKR104W	0	Putative transporter of the MRP subfamily	ORF	YKR104W
YIL027C	EMC5	Member of conserved ER transmembrane complex	ORF	EMC5								YBL039C	URA7	Major CTP synthase isozyme (see also URA8)	ORF	URA7
YBR181C	RPS6B	Protein component of the small (40S) ribosomal subunit	ORF	RPS6B								YAL028W	FRT2	Tail-anchored ER membrane protein of unknown function	ORF	FRT2
YMR087W	0	Putative ADP-ribose-1''-monophosphatase	ORF	YMR087W								YJR033C	RAV1	Subunit of RAVE complex (Rav1p, Rav2p, Skp1p)	ORF	RAV1
YPR201W	ARR3	Plasma membrane metalloid/H+ antiporter	ORF	ARR3								YBR151W	APD1	Protein of unknown function	ORF	APD1
YFR032C-A	RPL29	Ribosomal 60S subunit protein L29	ORF	RPL29								YGL019W	CKB1	Beta regulatory subunit of casein kinase 2 (CK2)	ORF	CKB1
YBR067C	TIP1	Major cell wall mannoprotein with possible lipase activity	ORF	TIP1								YBL027W	RPL19B	Ribosomal 60S subunit protein L19B	ORF	RPL19B
YMR160W	0	Protein of unknown function	ORF	YMR160W								YGR270W	YTA7	Protein that localizes to chromatin	ORF	YTA7
YHR034C	PIH1	Component of the conserved R2TP complex (Rvb1-Rvb2-Tah1-Pih1)	ORF	PIH1								YPL176C	TRE1	Transferrin receptor-like protein	ORF	TRE1
YDR319C	YFT2	Protein required for normal ER membrane biosynthesis	ORF	YFT2								YPR024W	YME1	Catalytic subunit of i-AAA protease complex	ORF	YME1
YKR100C	SKG1	Transmembrane protein with a role in cell wall polymer composition	ORF	SKG1								YOR054C	VHS3	Negative regulatory subunit of protein phosphatase 1 Ppz1p	ORF	VHS3
YMR137C	PSO2	Nuclease required for DNA single- and double-strand break repair	ORF	PSO2								YBL056W	PTC3	Type 2C protein phosphatase (PP2C)	ORF	PTC3
YBL051C	PIN4	Protein involved in G2/M phase progression and response to DNA damage	ORF	PIN4								YBR141C	BMT2	Nucleolar S-adenosylmethionine-dependent rRNA methyltransferase	ORF	BMT2
YDR525W	API2	Putative protein of unknown function	ORF	API2								YMR191W	SPG5	Protein required for proteasome assembly during quiescence	ORF	SPG5
YIL158W	AIM20	Protein of unknown function	ORF	AIM20								YIR034C	LYS1	Saccharopine dehydrogenase (NAD+, L-lysine-forming)	ORF	LYS1
YPR009W	SUT2	Zn2Cys6 family transcription factor	ORF	SUT2								YBR057C	MUM2	Protein essential for meiotic DNA replication and sporulation	ORF	MUM2
												YPR065W	ROX1	Heme-dependent repressor of hypoxic genes	ORF	ROX1
												YBR053C	0	Putative protein of unknown function	ORF	YBR053C
												YBL071C	0	Putative protein of unknown function	ORF	YBL071C
												YBR103W	SIF2	WD40 repeat-containing subunit of Set3C histone deacetylase complex	ORF	SIF2
												YBL031W	SHE1	Mitotic spindle protein	ORF	SHE1
												YNL042W	BOP3	Protein of unknown function	ORF	BOP3
												YBL049W	MOH1	Protein of unknown function, essential for stationary phase survival	ORF	MOH1
												YDR392W	SPT3	Subunit of the SAGA and SAGA-like transcriptional regulatory complexes	ORF	SPT3
												YLR089C	ALT1	Alanine transaminase (glutamic pyruvic transaminase)	ORF	ALT1
												YBR204C	LDH1	Serine hydrolase	ORF	LDH1
												YPR199C	ARR1	Transcriptional activator of the basic leucine zipper (bZIP) family	ORF	ARR1
												YBL107C	MIX23	Mitochondrial intermembrane space protein of unknown function	ORF	MIX23
												YDR389W	SAC7	GTPase activating protein (GAP) for Rho1p	ORF	SAC7
												YGR184C	UBR1	E3 ubiquitin ligase (N-recognin)	ORF	UBR1
												YOR220W	RCN2	Protein of unknown function	ORF	RCN2
												YDR162C	NBP2	Protein involved in the HOG (high osmolarity glycerol) pathway	ORF	NBP2
												YLR036C	0	Putative protein predicted to have transmembrane domains	ORF	YLR036C
												YLR177W	0	Putative protein of unknown function	ORF	YLR177W
												YBR093C	PHO5	Repressible acid phosphatase	ORF	PHO5
												YBL102W	SFT2	Tetra-spanning membrane protein found mostly in the late Golgi	ORF	SFT2
												YBR092C	PHO3	Constitutively expressed acid phosphatase similar to Pho5p	ORF	PHO3
												YDR260C	SWM1	Subunit of the anaphase-promoting complex (APC)	ORF	SWM1
												YFL031W	HAC1	Basic leucine zipper (bZIP) transcription factor (ATF/CREB1 homolog)	ORF	HAC1
												YER111C	SWI4	DNA binding component of the SBF complex (Swi4p-Swi6p)	ORF	SWI4
												YBL063W	KIP1	Kinesin-related motor protein	ORF	KIP1
												YJL048C	UBX6	UBX (ubiquitin regulatory X) domain-containing protein	ORF	UBX6
												YLR431C	ATG23	Peripheral membrane protein required for autophagy and CVT	ORF	ATG23
												YBR246W	RRT2	Methylesterase performing penultimate step of diphthamide biosynthesis	ORF	RRT2
												YMR120C	ADE17	Enzyme of 'de novo' purine biosynthesis	ORF	ADE17
												YFL023W	BUD27	Unconventional prefoldin protein involved in translation initiation	ORF	BUD27
												YDL154W	MSH5	Protein of the MutS family	ORF	MSH5
												YKL212W	SAC1	Phosphatidylinositol phosphate (PtdInsP) phosphatase	ORF	SAC1
												YLR456W	0	Protein of unknown function	ORF	YLR456W
												YBR050C	REG2	Regulatory subunit of the Glc7p type-1 protein phosphatase	ORF	REG2
												YDR266C	HEL2	RING finger ubiquitin ligase (E3)	ORF	HEL2
												YPL186C	UIP4	Protein that interacts with Ulp1p	ORF	UIP4
												YNL096C	RPS7B	Protein component of the small (40S) ribosomal subunit	ORF	RPS7B
												YBR195C	MSI1	Subunit of chromatin assembly factor I (CAF-1)	ORF	MSI1
												YJL177W	RPL17B	Ribosomal 60S subunit protein L17B	ORF	RPL17B
												YDR254W	CHL4	Outer kinetochore protein required for chromosome stability	ORF	CHL4
												YER151C	UBP3	Ubiquitin-specific protease involved in transport and osmotic response	ORF	UBP3
												YLR039C	RIC1	Protein involved in retrograde transport to the cis-Golgi network	ORF	RIC1
												YNL127W	FAR11	Protein involved in recovery from cell cycle arrest	ORF	FAR11
												YER129W	SAK1	Upstream serine/threonine kinase for the SNF1 complex	ORF	SAK1
												YOR113W	AZF1	Zinc-finger transcription factor	ORF	AZF1
												YHR041C	SRB2	Subunit of the RNA polymerase II mediator complex	ORF	SRB2
												YML008C	ERG6	Delta(24)-sterol C-methyltransferase	ORF	ERG6
												YOR070C	GYP1	Cis-golgi GTPase-activating protein (GAP) for yeast Rabs	ORF	GYP1
												YJR044C	VPS55	Late endosomal protein involved in late endosome to vacuole transport	ORF	VPS55
												YHL031C	GOS1	v-SNARE protein involved in Golgi transport	ORF	GOS1
												YOL159C	CSS3	Protein of unknown function, secreted when constitutively expressed	ORF	CSS3
												YDL226C	GCS1	ADP-ribosylation factor GTPase activating protein (ARF GAP)	ORF	GCS1
												YML001W	YPT7	Rab family GTPase	ORF	YPT7
												YBR062C	0	Protein of unknown function that interacts with Msb2p	ORF	YBR062C
												YGR157W	CHO2	Phosphatidylethanolamine methyltransferase (PEMT)	ORF	CHO2
												YHR021C	RPS27B	Protein component of the small (40S) ribosomal subunit	ORF	RPS27B
												YPL200W	CSM4	Protein required for accurate chromosome segregation during meiosis	ORF	CSM4
												YER078C	ICP55	Mitochondrial aminopeptidase	ORF	ICP55
												YNR019W	ARE2	Acyl-CoA:sterol acyltransferase	ORF	ARE2
												YIL077C	RCI37	Putative protein of unknown function	ORF	RCI37
												YIL027C	EMC5	Member of conserved ER transmembrane complex	ORF	EMC5
												YBR181C	RPS6B	Protein component of the small (40S) ribosomal subunit	ORF	RPS6B
												YMR087W	0	Putative ADP-ribose-1''-monophosphatase	ORF	YMR087W
												YBR084C-A	RPL19A	Ribosomal 60S subunit protein L19A	ORF	RPL19A
												YBR067C	TIP1	Major cell wall mannoprotein with possible lipase activity	ORF	TIP1
												YDR146C	SWI5	Transcription factor that recruits Mediator and Swi/Snf complexes	ORF	SWI5
												YIR020C	0	Protein of unknown function	ORF	YIR020C
												YNL015W	PBI2	Cytosolic inhibitor of vacuolar proteinase B (PRB1)	ORF	PBI2
												YIR005W	IST3	Component of the U2 snRNP	ORF	IST3
												YHR079C	IRE1	Serine-threonine kinase and endoribonuclease	ORF	IRE1
												YDL178W	DLD2	D-2-hydroxyglutarate dehydrogenase, and minor D-lactate dehydrogenase	ORF	DLD2
												YDR497C	ITR1	Myo-inositol transporter	ORF	ITR1
												YBL051C	PIN4	Protein involved in G2/M phase progression and response to DNA damage	ORF	PIN4
												YDR525W	API2	Putative protein of unknown function	ORF	API2
												YHL025W	SNF6	Subunit of the SWI/SNF chromatin remodeling complex	ORF	SNF6
												YOL088C	MPD2	Member of the protein disulfide isomerase (PDI) family	ORF	MPD2
												YIL158W	AIM20	Protein of unknown function	ORF	AIM20
