# Supplementary material for: Chemical-genomic profiling identifies genes that protect yeast from aluminium, gallium, and indium toxicity
Source: Metallomics. 2023 May 16;15(6):mfad032. doi: 10.1093/mtomcs/mfad032 (PMC10233895; doi:10.1093/mtomcs/mfad032)
Supplement: mfad032_Supplemental_Files [file mfad032_supplemental_files.zip › Suppl_data_Table_S4.xlsx]

## Sheet: Al_OMIM_Disease
Yeast gene	Systematic name	Human orthologue	Human protein	Homologue Disease
ADE17	YMR120C	ATIC	5-aminoimidazole-4-carboxamide ribonucleotide formyltransferase/IMP cyclohydrolase	AICAR TRANSFORMYLASE/IMP CYCLOHYDROLASE DEFICIENCY
AGC1	YPR021C	SLC25A13	solute carrier family 25 (aspartate/glutamate carrier), member 13	CITRULLINEMIA, TYPE II, ADULT-ONSET; CTLN2
AGC1	YPR021C	SLC25A13	solute carrier family 25 (aspartate/glutamate carrier), member 13	CITRULLINEMIA, TYPE II, NEONATAL-ONSET
AGC1	YPR021C	SLC25A22	solute carrier family 25 (mitochondrial carrier: glutamate), member 22	EPILEPTIC ENCEPHALOPATHY, EARLY INFANTILE, 3; EIEE3
AGC1	YPR021C	SLC25A12	solute carrier family 25 (aspartate/glutamate carrier), member 12	HYPOMYELINATION, GLOBAL CEREBRAL
AGC1	YPR021C	SLC25A18	solute carrier family 25 (glutamate carrier), member 18
AMD1	YML035C	AMPD3	adenosine monophosphate deaminase 3	ERYTHROCYTE AMP DEAMINASE DEFICIENCY
AMD1	YML035C	AMPD1	adenosine monophosphate deaminase 1	MYOPATHY DUE TO MYOADENYLATE DEAMINASE DEFICIENCY; MMDD
AMD1	YML035C	AMPD2	adenosine monophosphate deaminase 2	PONTOCEREBELLAR HYPOPLASIA, TYPE 9; PCH9
AMD1	YML035C	AMPD2	adenosine monophosphate deaminase 2	SPASTIC PARAPLEGIA 63, AUTOSOMAL RECESSIVE; SPG63
APE2	YKL157W	ERAP1	endoplasmic reticulum aminopeptidase 1
APE2	YKL157W	ERAP2	endoplasmic reticulum aminopeptidase 2
APE2	YKL157W	LNPEP	leucyl/cystinyl aminopeptidase
APE2	YKL157W	NPEPPS	aminopeptidase puromycin sensitive
ASC1	YMR116C	GNB2L1	guanine nucleotide binding protein (G protein), beta polypeptide 2-like 1
CCH1	YGR217W	CACNA1F	calcium channel, voltage-dependent, L type, alpha 1F subunit	ALAND ISLAND EYE DISEASE; AIED
CCH1	YGR217W	SCN5A	sodium channel, voltage gated, type V alpha subunit	ATRIAL FIBRILLATION, FAMILIAL, 10; ATFB10
CCH1	YGR217W	SCN5A	sodium channel, voltage gated, type V alpha subunit	BRUGADA SYNDROME 1; BRGDA1
CCH1	YGR217W	CACNA1C	calcium channel, voltage-dependent, L type, alpha 1C subunit	BRUGADA SYNDROME 3; BRGDA3
CCH1	YGR217W	SCN5A	sodium channel, voltage gated, type V alpha subunit	CARDIOMYOPATHY, DILATED, 1E; CMD1E
CCH1	YGR217W	SCN8A	sodium channel, voltage gated, type VIII alpha subunit	COGNITIVE IMPAIRMENT WITH OR WITHOUT CEREBELLAR ATAXIA; CIAT
CCH1	YGR217W	CACNA1F	calcium channel, voltage-dependent, L type, alpha 1F subunit	CONE-ROD DYSTROPHY, X-LINKED, 3; CORDX3
CCH1	YGR217W	NALCN	sodium leak channel, non selective	CONGENITAL CONTRACTURES OF THE LIMBS AND FACE, HYPOTONIA, AND DEVELOPMENTAL DELAY; CLIFAHDD
CCH1	YGR217W	CACNA1B	calcium channel, voltage-dependent, N type, alpha 1B subunit	DYSTONIA 23; DYT23
CCH1	YGR217W	CACNA1H	calcium channel, voltage-dependent, T type, alpha 1H subunit	EPILEPSY, CHILDHOOD ABSENCE, SUSCEPTIBILITY TO, 6; ECA6 EPILEPSY, IDIOPATHIC GENERALIZED, SUSCEPTIBILITY TO, 6, INCLUDED; EIG6, INCLUDED
CCH1	YGR217W	SCN2A	sodium channel, voltage gated, type II alpha subunit	EPILEPTIC ENCEPHALOPATHY, EARLY INFANTILE, 11; EIEE11
CCH1	YGR217W	SCN8A	sodium channel, voltage gated, type VIII alpha subunit	EPILEPTIC ENCEPHALOPATHY, EARLY INFANTILE, 13; EIEE13
CCH1	YGR217W	SCN1A	sodium channel, voltage gated, type I alpha subunit	EPILEPTIC ENCEPHALOPATHY, EARLY INFANTILE, 6; EIEE6
CCH1	YGR217W	SCN9A	sodium channel, voltage gated, type IX alpha subunit	EPILEPTIC ENCEPHALOPATHY, EARLY INFANTILE, 6; EIEE6
CCH1	YGR217W	CACNA1A	calcium channel, voltage-dependent, P/Q type, alpha 1A subunit	EPISODIC ATAXIA, TYPE 2; EA2
CCH1	YGR217W	SCN10A	sodium channel, voltage gated, type X alpha subunit	EPISODIC PAIN SYNDROME, FAMILIAL, 2; FEPS2
CCH1	YGR217W	SCN11A	sodium channel, voltage gated, type XI alpha subunit	EPISODIC PAIN SYNDROME, FAMILIAL, 3; FEPS3
CCH1	YGR217W	SCN9A	sodium channel, voltage gated, type IX alpha subunit	ERYTHERMALGIA, PRIMARY
CCH1	YGR217W	SCN1A	sodium channel, voltage gated, type I alpha subunit	GENERALIZED EPILEPSY WITH FEBRILE SEIZURES PLUS, TYPE 2; GEFSP2
CCH1	YGR217W	SCN9A	sodium channel, voltage gated, type IX alpha subunit	GENERALIZED EPILEPSY WITH FEBRILE SEIZURES PLUS, TYPE 7; GEFSP7
CCH1	YGR217W	SCN4A	sodium channel, voltage gated, type IV alpha subunit	HYPERKALEMIC PERIODIC PARALYSIS; HYPP
CCH1	YGR217W	CACNA1S	calcium channel, voltage-dependent, L type, alpha 1S subunit	HYPOKALEMIC PERIODIC PARALYSIS, TYPE 1; HOKPP1
CCH1	YGR217W	SCN4A	sodium channel, voltage gated, type IV alpha subunit	HYPOKALEMIC PERIODIC PARALYSIS, TYPE 2; HOKPP2
CCH1	YGR217W	NALCN	sodium leak channel, non selective	HYPOTONIA, INFANTILE, WITH PSYCHOMOTOR RETARDATION AND CHARACTERISTIC FACIES; IHPRF
CCH1	YGR217W	SCN9A	sodium channel, voltage gated, type IX alpha subunit	INDIFFERENCE TO PAIN, CONGENITAL, AUTOSOMAL RECESSIVE; CIP
CCH1	YGR217W	SCN5A	sodium channel, voltage gated, type V alpha subunit	LONG QT SYNDROME 3; LQT3 LONG QT SYNDROME 3, ACQUIRED, SUSCEPTIBILITY TO, INCLUDED
CCH1	YGR217W	CACNA1S	calcium channel, voltage-dependent, L type, alpha 1S subunit	MALIGNANT HYPERTHERMIA, SUSCEPTIBILITY TO, 5
CCH1	YGR217W	CACNA1A	calcium channel, voltage-dependent, P/Q type, alpha 1A subunit	MIGRAINE, FAMILIAL HEMIPLEGIC, 1; FHM1
CCH1	YGR217W	SCN1A	sodium channel, voltage gated, type I alpha subunit	MIGRAINE, FAMILIAL HEMIPLEGIC, 3; FHM3
CCH1	YGR217W	SCN4A	sodium channel, voltage gated, type IV alpha subunit	MYASTHENIC SYNDROME, CONGENITAL, 16; CMS16
CCH1	YGR217W	SCN4A	sodium channel, voltage gated, type IV alpha subunit	MYOTONIA, POTASSIUM-AGGRAVATED
CCH1	YGR217W	SCN11A	sodium channel, voltage gated, type XI alpha subunit	NEUROPATHY, HEREDITARY SENSORY AND AUTONOMIC, TYPE VII; HSAN7
CCH1	YGR217W	CACNA1F	calcium channel, voltage-dependent, L type, alpha 1F subunit	NIGHT BLINDNESS, CONGENITAL STATIONARY, TYPE 2A; CSNB2A
CCH1	YGR217W	SCN4A	sodium channel, voltage gated, type IV alpha subunit	PARAMYOTONIA CONGENITA OF VON EULENBURG; PMC
CCH1	YGR217W	SCN9A	sodium channel, voltage gated, type IX alpha subunit	PAROXYSMAL EXTREME PAIN DISORDER
CCH1	YGR217W	CACNA1D	calcium channel, voltage-dependent, L type, alpha 1D subunit	PRIMARY ALDOSTERONISM, SEIZURES, AND NEUROLOGIC ABNORMALITIES; PASNA
CCH1	YGR217W	SCN5A	sodium channel, voltage gated, type V alpha subunit	PROGRESSIVE FAMILIAL HEART BLOCK, TYPE IA; PFHB1A
CCH1	YGR217W	SCN2A	sodium channel, voltage gated, type II alpha subunit	SEIZURES, BENIGN FAMILIAL INFANTILE, 3; BFIS3
CCH1	YGR217W	SCN5A	sodium channel, voltage gated, type V alpha subunit	SICK SINUS SYNDROME 1, AUTOSOMAL RECESSIVE; SSS1
CCH1	YGR217W	CACNA1D	calcium channel, voltage-dependent, L type, alpha 1D subunit	SINOATRIAL NODE DYSFUNCTION AND DEAFNESS; SANDD
CCH1	YGR217W	CACNA1A	calcium channel, voltage-dependent, P/Q type, alpha 1A subunit	SPINOCEREBELLAR ATAXIA 6; SCA6
CCH1	YGR217W	SCN5A	sodium channel, voltage gated, type V alpha subunit	SUDDEN INFANT DEATH SYNDROME
CCH1	YGR217W	CACNA1S	calcium channel, voltage-dependent, L type, alpha 1S subunit	THYROTOXIC PERIODIC PARALYSIS, SUSCEPTIBILITY TO, 1; TTPP1
CCH1	YGR217W	CACNA1C	calcium channel, voltage-dependent, L type, alpha 1C subunit	TIMOTHY SYNDROME; TS
CCH1	YGR217W	SCN5A	sodium channel, voltage gated, type V alpha subunit	VENTRICULAR FIBRILLATION, PAROXYSMAL FAMILIAL, 1; VF1 VENTRICULAR FIBRILLATION DURING MYOCARDIAL INFARCTION, SUSCEPTIBILITY TO, INCLUDED
CCH1	YGR217W	CACNA1E	calcium channel, voltage-dependent, R type, alpha 1E subunit
CCH1	YGR217W	CACNA1G	calcium channel, voltage-dependent, T type, alpha 1G subunit
CCH1	YGR217W	CACNA1I	calcium channel, voltage-dependent, T type, alpha 1I subunit
CCH1	YGR217W	SCN3A	sodium channel, voltage gated, type III alpha subunit
CCH1	YGR217W	SCN7A	sodium channel, voltage gated, type VII alpha subunit
CNB1	YKL190W	PPP3R1	protein phosphatase 3, regulatory subunit B, alpha
CNB1	YKL190W	PPP3R2	protein phosphatase 3, regulatory subunit B, beta
COG5	YNL051W	COG5	component of oligomeric golgi complex 5	CONGENITAL DISORDER OF GLYCOSYLATION, TYPE IIi; CDG2I
CRN1	YLR429W	CORO1A	coronin, actin binding protein, 1A	IMMUNODEFICIENCY 8; IMD8
CRN1	YLR429W	CORO1B	coronin, actin binding protein, 1B
CRN1	YLR429W	CORO1C	coronin, actin binding protein, 1C
CRN1	YLR429W	CORO2A	coronin, actin binding protein, 2A
CRN1	YLR429W	CORO2B	coronin, actin binding protein, 2B
CST26	YBR042C	AGPAT3	1-acylglycerol-3-phosphate O-acyltransferase 3
CST26	YBR042C	AGPAT4	1-acylglycerol-3-phosphate O-acyltransferase 4
CST26	YBR042C	AGPAT5	1-acylglycerol-3-phosphate O-acyltransferase 5
CST26	YBR042C	LCLAT1	lysocardiolipin acyltransferase 1
CWH41	YGL027C	MOGS	mannosyl-oligosaccharide glucosidase	CONGENITAL DISORDER OF GLYCOSYLATION, TYPE IIb; CDG2B
CYB5	YNL111C	CYB5A	cytochrome b5 type A (microsomal)	METHEMOGLOBINEMIA TYPE IV
CYB5	YNL111C	CYB5B	cytochrome b5 type B (outer mitochondrial membrane)
DBP7	YKR024C	DDX31	DEAD (Asp-Glu-Ala-Asp) box polypeptide 31
ERG6	YML008C	WBSCR27	Williams Beuren syndrome chromosome region 27
ERP1	YAR002C-A	TMED4	transmembrane p24 trafficking protein 4
FAB1	YFR019W	PIKFYVE	phosphoinositide kinase, FYVE finger containing	CORNEAL DYSTROPHY, FLECK
GOS1	YHL031C	GOSR1	golgi SNAP receptor complex member 1
GPH1	YPR160W	PYGM	phosphorylase, glycogen, muscle	GLYCOGEN STORAGE DISEASE V; GSD5
GPH1	YPR160W	PYGL	phosphorylase, glycogen, liver	GLYCOGEN STORAGE DISEASE VI; GSD6
GPH1	YPR160W	PYGB	phosphorylase, glycogen; brain
GRR1	YJR090C	FBXL13	F-box and leucine-rich repeat protein 13
GRR1	YJR090C	FBXL7	F-box and leucine-rich repeat protein 7
GTR2	YGR163W	RRAGC	Ras-related GTP binding C
GTR2	YGR163W	RRAGD	Ras-related GTP binding D
HIR1	YBL008W	HIRA	histone cell cycle regulator
HMT1	YBR034C	PRMT1	protein arginine methyltransferase 1
HMT1	YBR034C	PRMT8	protein arginine methyltransferase 8
IKI3	YLR384C	IKBKAP	inhibitor of kappa light polypeptide gene enhancer in B-cells, kinase complex-associated protein	NEUROPATHY, HEREDITARY SENSORY AND AUTONOMIC, TYPE III; HSAN3
IRA2	YOL081W	NF1	neurofibromin 1	JUVENILE MYELOMONOCYTIC LEUKEMIA; JMML
IRA2	YOL081W	NF1	neurofibromin 1	NEUROFIBROMATOSIS, FAMILIAL SPINAL
IRA2	YOL081W	NF1	neurofibromin 1	NEUROFIBROMATOSIS, TYPE I; NF1
IRA2	YOL081W	NF1	neurofibromin 1	NEUROFIBROMATOSIS-NOONAN SYNDROME; NFNS
IRA2	YOL081W	NF1	neurofibromin 1	WATSON SYNDROME; WTSN
IRA2	YOL081W	RASAL1	RAS protein activator like 1 (GAP1 like)
LRP1	YHR081W	C1D	C1D nuclear receptor corepressor
LSM7	YNL147W	LSM7	LSM7 homolog, U6 small nuclear RNA and mRNA degradation associated
MAP2	YBL091C	METAP2	methionyl aminopeptidase 2
MDM1	YML104C	SNX14	sorting nexin 14	SPINOCEREBELLAR ATAXIA, AUTOSOMAL RECESSIVE 20; SCAR20
MDM1	YML104C	SNX13	sorting nexin 13
MLC2	YPR188C	MYL2	myosin, light chain 2, regulatory, cardiac, slow	CARDIOMYOPATHY, FAMILIAL HYPERTROPHIC, 10; CMH10
MLC2	YPR188C	MYL5	myosin, light chain 5, regulatory
MLC2	YPR188C	MYL7	myosin, light chain 7, regulatory
MLC2	YPR188C	MYL9	myosin, light chain 9, regulatory
MON1	YGL124C	MON1A	MON1 secretory trafficking family member A
MON1	YGL124C	MON1B	MON1 secretory trafficking family member B
MSI1	YBR195C	RBBP4	retinoblastoma binding protein 4
MVP1	YMR004W	SNX8	sorting nexin 8
NCL1	YBL024W	NSUN2	NOP2/Sun RNA methyltransferase family, member 2	MENTAL RETARDATION, AUTOSOMAL RECESSIVE 5; MRT5
NGR1	YBR212W	TIA1	TIA1 cytotoxic granule-associated RNA binding protein	WELANDER DISTAL MYOPATHY; WDM
NGR1	YBR212W	TIAL1	TIA1 cytotoxic granule-associated RNA binding protein-like 1
OGG1	YML060W	OGG1	8-oxoguanine DNA glycosylase	RENAL CELL CARCINOMA, NONPAPILLARY; RCC
OST6	YML019W	MAGT1	magnesium transporter 1	IMMUNODEFICIENCY, X-LINKED, WITH MAGNESIUM DEFECT, EPSTEIN-BARR VIRUS INFECTION, AND NEOPLASIA; XMEN
OST6	YML019W	TUSC3	tumor suppressor candidate 3	MENTAL RETARDATION, AUTOSOMAL RECESSIVE 7; MRT7
PAC10	YGR078C	VBP1	von Hippel-Lindau binding protein 1
PFF1	YBR074W	ERMP1	endoplasmic reticulum metallopeptidase 1
PHO3	YBR092C	MINPP1	multiple inositol-polyphosphate phosphatase 1	THYROID CANCER, NONMEDULLARY, 2; NMTC2
PHO5	YBR093C	MINPP1	multiple inositol-polyphosphate phosphatase 1	THYROID CANCER, NONMEDULLARY, 2; NMTC2
PIH1	YHR034C	PIH1D1	PIH1 domain containing 1
PMR1	YGL167C	ATP2C1	ATPase, Ca++ transporting, type 2C, member 1	BENIGN CHRONIC PEMPHIGUS; BCPM
PMR1	YGL167C	ATP2C2	ATPase, Ca++ transporting, type 2C, member 2
PSO2	YMR137C	DCLRE1A	DNA cross-link repair 1A
RAD14	YMR201C	XPA	xeroderma pigmentosum, complementation group A	XERODERMA PIGMENTOSUM, COMPLEMENTATION GROUP A; XPA
RAD5	YLR032W	HLTF	helicase-like transcription factor
RCK2	YLR248W	CAMKV	CaM kinase-like vesicle-associated
RCK2	YLR248W	PSKH1	protein serine kinase H1
RDH54	YBR073W	RAD54B	RAD54 homolog B (S. cerevisiae)	COLORECTAL CANCER; CRC
RDH54	YBR073W	RAD54B	RAD54 homolog B (S. cerevisiae)	LYMPHOMA, NON-HODGKIN, FAMILIAL
RIC1	YLR039C	RIC1	RIC1 homolog, RAB6A GEF complex partner 1
ROX1	YPR065W	SOX12	SRY box 12
RPL29	YFR032C-A	RPL29	ribosomal protein L29
RPS1B	YML063W	RPS3A	ribosomal protein S3A
RPS25B	YLR333C	RPS25	ribosomal protein S25
SAC1	YKL212W	SACM1L	SAC1 suppressor of actin mutations 1-like (yeast)
SAC7	YDR389W	GMIP	GEM interacting protein
SAS3	YBL052C	KAT7	K(lysine) acetyltransferase 7
SEA4	YBL104C	MIOS	missing oocyte, meiosis regulator, homolog (Drosophila)
SKI3	YPR189W	TTC37	tetratricopeptide repeat domain 37	TRICHOHEPATOENTERIC SYNDROME 1; THES1
SLC1	YDL052C	AGPAT2	1-acylglycerol-3-phosphate O-acyltransferase 2	LIPODYSTROPHY, CONGENITAL GENERALIZED, TYPE 1; CGL1
SLC1	YDL052C	AGPAT1	1-acylglycerol-3-phosphate O-acyltransferase 1
SLT2	YHR030C	MAPK7	mitogen-activated protein kinase 7
SNF5	YBR289W	SMARCB1	SWI/SNF related, matrix associated, actin dependent regulator of chromatin, subfamily b, member 1	MENTAL RETARDATION, AUTOSOMAL DOMINANT 15; MRD15
SNF5	YBR289W	SMARCB1	SWI/SNF related, matrix associated, actin dependent regulator of chromatin, subfamily b, member 1	RHABDOID TUMOR PREDISPOSITION SYNDROME 1; RTPS1
SNF5	YBR289W	SMARCB1	SWI/SNF related, matrix associated, actin dependent regulator of chromatin, subfamily b, member 1	SCHWANNOMATOSIS 1; SWNTS1
SSO2	YMR183C	STX1B	syntaxin 1B	GENERALIZED EPILEPSY WITH FEBRILE SEIZURES PLUS, TYPE 9; GEFSP9
SSO2	YMR183C	STX11	syntaxin 11	HEMOPHAGOCYTIC LYMPHOHISTIOCYTOSIS, FAMILIAL, 4; FHL4
SSO2	YMR183C	STX1A	syntaxin 1A (brain)
SSO2	YMR183C	STX2	syntaxin 2
SSO2	YMR183C	STX3	syntaxin 3
SSO2	YMR183C	STX4	syntaxin 4
SWD1	YAR003W	RBBP5	retinoblastoma binding protein 5
TLG2	YOL018C	STX16	syntaxin 16	PSEUDOHYPOPARATHYROIDISM, TYPE IB; PHP1B
TRE1	YPL176C	FOLH1	folate hydrolase (prostate-specific membrane antigen) 1
TRE1	YPL176C	NAALAD2	N-acetylated alpha-linked acidic dipeptidase 2
UBC4	YBR082C	UBE2D1	ubiquitin-conjugating enzyme E2D 1
UBC4	YBR082C	UBE2D2	ubiquitin-conjugating enzyme E2D 2
UBC4	YBR082C	UBE2D3	ubiquitin-conjugating enzyme E2D 3
UBP3	YER151C	USP10	ubiquitin specific peptidase 10
UNG1	YML021C	UNG	uracil DNA glycosylase	IMMUNODEFICIENCY WITH HYPER-IgM, TYPE 5; HIGM5
VHS3	YOR054C	PPCDC	phosphopantothenoylcysteine decarboxylase
VPS21	YOR089C	RAB5A	RAB5A, member RAS oncogene family
VPS30	YPL120W	BECN1	beclin 1, autophagy related
VPS30	YPL120W	BECN2	beclin 2
VPS4	YPR173C	VPS4A	vacuolar protein sorting 4 homolog A (S. cerevisiae)
VPS4	YPR173C	VPS4B	vacuolar protein sorting 4 homolog B (S. cerevisiae)
VPS5	YOR069W	SNX1	sorting nexin 1
VPS5	YOR069W	SNX2	sorting nexin 2
VPS53	YJL029C	VPS53	vacuolar protein sorting 53 homolog (S. cerevisiae)	PONTOCEREBELLAR HYPOPLASIA, TYPE 2E; PCH2E
VPS55	YJR044C	LEPROT	leptin receptor overlapping transcript
VPS55	YJR044C	LEPROTL1	leptin receptor overlapping transcript-like 1
VPS9	YML097C	RABGEF1	RAB guanine nucleotide exchange factor (GEF) 1
YEH2	YLR020C	LIPN	lipase, family member N	ICHTHYOSIS, CONGENITAL, AUTOSOMAL RECESSIVE 8; ARCI8
YEH2	YLR020C	LIPA	lipase A, lysosomal acid, cholesterol esterase	LYSOSOMAL ACID LIPASE DEFICIENCY
YEH2	YLR020C	LIPF	lipase, gastric
YEH2	YLR020C	LIPK	lipase, family member K
YEH2	YLR020C	LIPM	lipase, family member M
YFT2	YDR319C	FITM1	fat storage-inducing transmembrane protein 1
YFT2	YDR319C	FITM2	fat storage-inducing transmembrane protein 2
YME1	YPR024W	YME1L1	YME1-like 1 ATPase
YPT7	YML001W	RAB7A	RAB7A, member RAS oncogene family	CHARCOT-MARIE-TOOTH DISEASE, AXONAL, TYPE 2B; CMT2B
YTA7	YGR270W	ATAD2	ATPase family, AAA domain containing 2
YTA7	YGR270W	ATAD2B	ATPase family, AAA domain containing 2B
	YLL053C	AQP1	aquaporin 1 (Colton blood group)	BLOOD GROUP--COLTON; CO
	YLR001C	TGFBI	transforming growth factor, beta-induced, 68kDa	CORNEAL DYSTROPHY, AVELLINO TYPE; CDA
	YLR001C	TGFBI	transforming growth factor, beta-induced, 68kDa	CORNEAL DYSTROPHY, EPITHELIAL BASEMENT MEMBRANE; EBMD
	YLR001C	TGFBI	transforming growth factor, beta-induced, 68kDa	CORNEAL DYSTROPHY, GROENOUW TYPE I; CDGG1
	YLR001C	TGFBI	transforming growth factor, beta-induced, 68kDa	CORNEAL DYSTROPHY, LATTICE TYPE I; LCD1
	YLR001C	TGFBI	transforming growth factor, beta-induced, 68kDa	CORNEAL DYSTROPHY, LATTICE TYPE IIIA; CDL3A
	YLR001C	TGFBI	transforming growth factor, beta-induced, 68kDa	CORNEAL DYSTROPHY, REIS-BUCKLERS TYPE; CDRB
	YLR001C	TGFBI	transforming growth factor, beta-induced, 68kDa	CORNEAL DYSTROPHY, THIEL-BEHNKE TYPE; CDTB
	YLL053C	AQP2	aquaporin 2 (collecting duct)	DIABETES INSIPIDUS, NEPHROGENIC, AUTOSOMAL
	YBR062C	RLIM	ring finger protein, LIM domain interacting
	YLR001C	POSTN	periostin, osteoblast specific factor

## Sheet: Ga_Gene_OMIM_Disease
Yeast gene	Systematic name	Human gene orthologue	Human protein	Homologue Disease
AGC1	YPR021C	SLC25A13	solute carrier family 25 (aspartate/glutamate carrier), member 13	CITRULLINEMIA, TYPE II, ADULT-ONSET; CTLN2
AGC1	YPR021C	SLC25A13	solute carrier family 25 (aspartate/glutamate carrier), member 13	CITRULLINEMIA, TYPE II, NEONATAL-ONSET
AGC1	YPR021C	SLC25A22	solute carrier family 25 (mitochondrial carrier: glutamate), member 22	EPILEPTIC ENCEPHALOPATHY, EARLY INFANTILE, 3; EIEE3
AGC1	YPR021C	SLC25A12	solute carrier family 25 (aspartate/glutamate carrier), member 12	HYPOMYELINATION, GLOBAL CEREBRAL
AGC1	YPR021C	SLC25A18	solute carrier family 25 (glutamate carrier), member 18
ALK2	YBL009W	GSG2	germ cell associated 2 (haspin)
APE2	YKL157W	ERAP1	endoplasmic reticulum aminopeptidase 1
APE2	YKL157W	ERAP2	endoplasmic reticulum aminopeptidase 2
APE2	YKL157W	LNPEP	leucyl/cystinyl aminopeptidase
APE2	YKL157W	NPEPPS	aminopeptidase puromycin sensitive
BNA4	YBL098W	KMO	kynurenine 3-monooxygenase (kynurenine 3-hydroxylase)
BST1	YFL025C	PGAP1	post-GPI attachment to proteins 1	MENTAL RETARDATION, AUTOSOMAL RECESSIVE 42; MRT42
CCH1	YGR217W	CACNA1F	calcium channel, voltage-dependent, L type, alpha 1F subunit	ALAND ISLAND EYE DISEASE; AIED
CCH1	YGR217W	SCN5A	sodium channel, voltage gated, type V alpha subunit	ATRIAL FIBRILLATION, FAMILIAL, 10; ATFB10
CCH1	YGR217W	SCN5A	sodium channel, voltage gated, type V alpha subunit	BRUGADA SYNDROME 1; BRGDA1
CCH1	YGR217W	CACNA1C	calcium channel, voltage-dependent, L type, alpha 1C subunit	BRUGADA SYNDROME 3; BRGDA3
CCH1	YGR217W	SCN5A	sodium channel, voltage gated, type V alpha subunit	CARDIOMYOPATHY, DILATED, 1E; CMD1E
CCH1	YGR217W	SCN8A	sodium channel, voltage gated, type VIII alpha subunit	COGNITIVE IMPAIRMENT WITH OR WITHOUT CEREBELLAR ATAXIA; CIAT
CCH1	YGR217W	CACNA1F	calcium channel, voltage-dependent, L type, alpha 1F subunit	CONE-ROD DYSTROPHY, X-LINKED, 3; CORDX3
CCH1	YGR217W	NALCN	sodium leak channel, non selective	CONGENITAL CONTRACTURES OF THE LIMBS AND FACE, HYPOTONIA, AND DEVELOPMENTAL DELAY; CLIFAHDD
CCH1	YGR217W	CACNA1B	calcium channel, voltage-dependent, N type, alpha 1B subunit	DYSTONIA 23; DYT23
CCH1	YGR217W	CACNA1H	calcium channel, voltage-dependent, T type, alpha 1H subunit	EPILEPSY, CHILDHOOD ABSENCE, SUSCEPTIBILITY TO, 6; ECA6 EPILEPSY, IDIOPATHIC GENERALIZED, SUSCEPTIBILITY TO, 6, INCLUDED; EIG6, INCLUDED
CCH1	YGR217W	SCN2A	sodium channel, voltage gated, type II alpha subunit	EPILEPTIC ENCEPHALOPATHY, EARLY INFANTILE, 11; EIEE11
CCH1	YGR217W	SCN8A	sodium channel, voltage gated, type VIII alpha subunit	EPILEPTIC ENCEPHALOPATHY, EARLY INFANTILE, 13; EIEE13
CCH1	YGR217W	SCN1A	sodium channel, voltage gated, type I alpha subunit	EPILEPTIC ENCEPHALOPATHY, EARLY INFANTILE, 6; EIEE6
CCH1	YGR217W	SCN9A	sodium channel, voltage gated, type IX alpha subunit	EPILEPTIC ENCEPHALOPATHY, EARLY INFANTILE, 6; EIEE6
CCH1	YGR217W	CACNA1A	calcium channel, voltage-dependent, P/Q type, alpha 1A subunit	EPISODIC ATAXIA, TYPE 2; EA2
CCH1	YGR217W	SCN10A	sodium channel, voltage gated, type X alpha subunit	EPISODIC PAIN SYNDROME, FAMILIAL, 2; FEPS2
CCH1	YGR217W	SCN11A	sodium channel, voltage gated, type XI alpha subunit	EPISODIC PAIN SYNDROME, FAMILIAL, 3; FEPS3
CCH1	YGR217W	SCN9A	sodium channel, voltage gated, type IX alpha subunit	ERYTHERMALGIA, PRIMARY
CCH1	YGR217W	SCN1A	sodium channel, voltage gated, type I alpha subunit	GENERALIZED EPILEPSY WITH FEBRILE SEIZURES PLUS, TYPE 2; GEFSP2
CCH1	YGR217W	SCN9A	sodium channel, voltage gated, type IX alpha subunit	GENERALIZED EPILEPSY WITH FEBRILE SEIZURES PLUS, TYPE 7; GEFSP7
CCH1	YGR217W	SCN4A	sodium channel, voltage gated, type IV alpha subunit	HYPERKALEMIC PERIODIC PARALYSIS; HYPP
CCH1	YGR217W	CACNA1S	calcium channel, voltage-dependent, L type, alpha 1S subunit	HYPOKALEMIC PERIODIC PARALYSIS, TYPE 1; HOKPP1
CCH1	YGR217W	SCN4A	sodium channel, voltage gated, type IV alpha subunit	HYPOKALEMIC PERIODIC PARALYSIS, TYPE 2; HOKPP2
CCH1	YGR217W	NALCN	sodium leak channel, non selective	HYPOTONIA, INFANTILE, WITH PSYCHOMOTOR RETARDATION AND CHARACTERISTIC FACIES; IHPRF
CCH1	YGR217W	SCN9A	sodium channel, voltage gated, type IX alpha subunit	INDIFFERENCE TO PAIN, CONGENITAL, AUTOSOMAL RECESSIVE; CIP
CCH1	YGR217W	SCN5A	sodium channel, voltage gated, type V alpha subunit	LONG QT SYNDROME 3; LQT3 LONG QT SYNDROME 3, ACQUIRED, SUSCEPTIBILITY TO, INCLUDED
CCH1	YGR217W	CACNA1S	calcium channel, voltage-dependent, L type, alpha 1S subunit	MALIGNANT HYPERTHERMIA, SUSCEPTIBILITY TO, 5
CCH1	YGR217W	CACNA1A	calcium channel, voltage-dependent, P/Q type, alpha 1A subunit	MIGRAINE, FAMILIAL HEMIPLEGIC, 1; FHM1
CCH1	YGR217W	SCN1A	sodium channel, voltage gated, type I alpha subunit	MIGRAINE, FAMILIAL HEMIPLEGIC, 3; FHM3
CCH1	YGR217W	SCN4A	sodium channel, voltage gated, type IV alpha subunit	MYASTHENIC SYNDROME, CONGENITAL, 16; CMS16
CCH1	YGR217W	SCN4A	sodium channel, voltage gated, type IV alpha subunit	MYOTONIA, POTASSIUM-AGGRAVATED
CCH1	YGR217W	SCN11A	sodium channel, voltage gated, type XI alpha subunit	NEUROPATHY, HEREDITARY SENSORY AND AUTONOMIC, TYPE VII; HSAN7
CCH1	YGR217W	CACNA1F	calcium channel, voltage-dependent, L type, alpha 1F subunit	NIGHT BLINDNESS, CONGENITAL STATIONARY, TYPE 2A; CSNB2A
CCH1	YGR217W	SCN4A	sodium channel, voltage gated, type IV alpha subunit	PARAMYOTONIA CONGENITA OF VON EULENBURG; PMC
CCH1	YGR217W	SCN9A	sodium channel, voltage gated, type IX alpha subunit	PAROXYSMAL EXTREME PAIN DISORDER
CCH1	YGR217W	CACNA1D	calcium channel, voltage-dependent, L type, alpha 1D subunit	PRIMARY ALDOSTERONISM, SEIZURES, AND NEUROLOGIC ABNORMALITIES; PASNA
CCH1	YGR217W	SCN5A	sodium channel, voltage gated, type V alpha subunit	PROGRESSIVE FAMILIAL HEART BLOCK, TYPE IA; PFHB1A
CCH1	YGR217W	SCN2A	sodium channel, voltage gated, type II alpha subunit	SEIZURES, BENIGN FAMILIAL INFANTILE, 3; BFIS3
CCH1	YGR217W	SCN5A	sodium channel, voltage gated, type V alpha subunit	SICK SINUS SYNDROME 1, AUTOSOMAL RECESSIVE; SSS1
CCH1	YGR217W	CACNA1D	calcium channel, voltage-dependent, L type, alpha 1D subunit	SINOATRIAL NODE DYSFUNCTION AND DEAFNESS; SANDD
CCH1	YGR217W	CACNA1A	calcium channel, voltage-dependent, P/Q type, alpha 1A subunit	SPINOCEREBELLAR ATAXIA 6; SCA6
CCH1	YGR217W	SCN5A	sodium channel, voltage gated, type V alpha subunit	SUDDEN INFANT DEATH SYNDROME
CCH1	YGR217W	CACNA1S	calcium channel, voltage-dependent, L type, alpha 1S subunit	THYROTOXIC PERIODIC PARALYSIS, SUSCEPTIBILITY TO, 1; TTPP1
CCH1	YGR217W	CACNA1C	calcium channel, voltage-dependent, L type, alpha 1C subunit	TIMOTHY SYNDROME; TS
CCH1	YGR217W	SCN5A	sodium channel, voltage gated, type V alpha subunit	VENTRICULAR FIBRILLATION, PAROXYSMAL FAMILIAL, 1; VF1 VENTRICULAR FIBRILLATION DURING MYOCARDIAL INFARCTION, SUSCEPTIBILITY TO, INCLUDED
CCH1	YGR217W	CACNA1E	calcium channel, voltage-dependent, R type, alpha 1E subunit
CCH1	YGR217W	CACNA1G	calcium channel, voltage-dependent, T type, alpha 1G subunit
CCH1	YGR217W	CACNA1I	calcium channel, voltage-dependent, T type, alpha 1I subunit
CCH1	YGR217W	SCN3A	sodium channel, voltage gated, type III alpha subunit
CCH1	YGR217W	SCN7A	sodium channel, voltage gated, type VII alpha subunit
CIT3	YPR001W	CS	citrate synthase
CNB1	YKL190W	PPP3R1	protein phosphatase 3, regulatory subunit B, alpha
CNB1	YKL190W	PPP3R2	protein phosphatase 3, regulatory subunit B, beta
CST26	YBR042C	AGPAT3	1-acylglycerol-3-phosphate O-acyltransferase 3
CST26	YBR042C	AGPAT4	1-acylglycerol-3-phosphate O-acyltransferase 4
CST26	YBR042C	AGPAT5	1-acylglycerol-3-phosphate O-acyltransferase 5
CST26	YBR042C	LCLAT1	lysocardiolipin acyltransferase 1
CTK1	YKL139W	CDK12	cyclin-dependent kinase 12
CTK1	YKL139W	CDK13	cyclin-dependent kinase 13
CWH41	YGL027C	MOGS	mannosyl-oligosaccharide glucosidase	CONGENITAL DISORDER OF GLYCOSYLATION, TYPE IIb; CDG2B
DFM1	YDR411C	DERL1	derlin 1
DFM1	YDR411C	DERL2	derlin 2
DFM1	YDR411C	DERL3	derlin 3
DLD2	YDL178W	D2HGDH	D-2-hydroxyglutarate dehydrogenase	D-2-HYDROXYGLUTARIC ACIDURIA 1; D2HGA1
DOM34	YNL001W	PELO	pelota homolog (Drosophila)
EAF7	YNL136W	MRGBP	MRG/MORF4L binding protein
ERP1	YAR002C-A	TMED4	transmembrane p24 trafficking protein 4
GOS1	YHL031C	GOSR1	golgi SNAP receptor complex member 1
GPH1	YPR160W	PYGM	phosphorylase, glycogen, muscle	GLYCOGEN STORAGE DISEASE V; GSD5
GPH1	YPR160W	PYGL	phosphorylase, glycogen, liver	GLYCOGEN STORAGE DISEASE VI; GSD6
GPH1	YPR160W	PYGB	phosphorylase, glycogen; brain
GRR1	YJR090C	FBXL13	F-box and leucine-rich repeat protein 13
GRR1	YJR090C	FBXL7	F-box and leucine-rich repeat protein 7
GRS1	YBR121C	GARS	glycyl-tRNA synthetase	CHARCOT-MARIE-TOOTH DISEASE, AXONAL, TYPE 2D; CMT2D
GRS1	YBR121C	GARS	glycyl-tRNA synthetase	NEURONOPATHY, DISTAL HEREDITARY MOTOR, TYPE VA; HMN5A
HIR1	YBL008W	HIRA	histone cell cycle regulator
HMT1	YBR034C	PRMT1	protein arginine methyltransferase 1
HMT1	YBR034C	PRMT8	protein arginine methyltransferase 8
IRE1	YHR079C	ERN1	endoplasmic reticulum to nucleus signaling 1
IRE1	YHR079C	ERN2	endoplasmic reticulum to nucleus signaling 2
KIN2	YLR096W	SIK3	SIK family kinase 3
KIP1	YBL063W	KIF11	kinesin family member 11	MICROCEPHALY WITH OR WITHOUT CHORIORETINOPATHY, LYMPHEDEMA, OR MENTAL RETARDATION; MCLMR
MAP2	YBL091C	METAP2	methionyl aminopeptidase 2
MKK1	YOR231W	MAP2K1	mitogen-activated protein kinase kinase 1	CARDIOFACIOCUTANEOUS SYNDROME 3; CFC3
MKK1	YOR231W	MAP2K2	mitogen-activated protein kinase kinase 2	CARDIOFACIOCUTANEOUS SYNDROME 4; CFC4
MLC2	YPR188C	MYL2	myosin, light chain 2, regulatory, cardiac, slow	CARDIOMYOPATHY, FAMILIAL HYPERTROPHIC, 10; CMH10
MLC2	YPR188C	MYL5	myosin, light chain 5, regulatory
MLC2	YPR188C	MYL7	myosin, light chain 7, regulatory
MLC2	YPR188C	MYL9	myosin, light chain 9, regulatory
MSI1	YBR195C	RBBP4	retinoblastoma binding protein 4
MUD2	YKL074C	U2AF2	U2 small nuclear RNA auxiliary factor 2
PER1	YCR044C	PGAP3	post-GPI attachment to proteins 3	HYPERPHOSPHATASIA WITH MENTAL RETARDATION SYNDROME 4; HPMRS4
PFF1	YBR074W	ERMP1	endoplasmic reticulum metallopeptidase 1
PHO3	YBR092C	MINPP1	multiple inositol-polyphosphate phosphatase 1	THYROID CANCER, NONMEDULLARY, 2; NMTC2
PHO5	YBR093C	MINPP1	multiple inositol-polyphosphate phosphatase 1	THYROID CANCER, NONMEDULLARY, 2; NMTC2
PMR1	YGL167C	ATP2C1	ATPase, Ca++ transporting, type 2C, member 1	BENIGN CHRONIC PEMPHIGUS; BCPM
PMR1	YGL167C	ATP2C2	ATPase, Ca++ transporting, type 2C, member 2
PSH1	YOL054W	TRIM25	tripartite motif containing 25
RDH54	YBR073W	RAD54B	RAD54 homolog B (S. cerevisiae)	COLORECTAL CANCER; CRC
RDH54	YBR073W	RAD54B	RAD54 homolog B (S. cerevisiae)	LYMPHOMA, NON-HODGKIN, FAMILIAL
RGD1	YBR260C	ARHGAP12	Rho GTPase activating protein 12
RGD1	YBR260C	ARHGAP15	Rho GTPase activating protein 15
RGD1	YBR260C	ARHGAP27	Rho GTPase activating protein 27
RGD1	YBR260C	ARHGAP9	Rho GTPase activating protein 9
ROX1	YPR065W	SOX12	SRY box 12
RPP2A	YOL039W	RPLP2	ribosomal protein, large, P2
RPS7B	YNL096C	RPS7	ribosomal protein S7	DIAMOND-BLACKFAN ANEMIA 8; DBA8
RRT2	YBR246W	DPH7	diphthamide biosynthesis 7
RTF1	YGL244W	RTF1	RTF1 homolog, Paf1/RNA polymerase II complex component
SAC1	YKL212W	SACM1L	SAC1 suppressor of actin mutations 1-like (yeast)
SAS3	YBL052C	KAT7	K(lysine) acetyltransferase 7
SCS22	YBL091C-A	VAPB	VAMP (vesicle-associated membrane protein)-associated protein B and C	AMYOTROPHIC LATERAL SCLEROSIS 8; ALS8
SCS22	YBL091C-A	VAPB	VAMP (vesicle-associated membrane protein)-associated protein B and C	SPINAL MUSCULAR ATROPHY, LATE-ONSET, FINKEL TYPE; SMAFK
SCS22	YBL091C-A	VAPA	VAMP (vesicle-associated membrane protein)-associated protein A, 33kDa
SEA4	YBL104C	MIOS	missing oocyte, meiosis regulator, homolog (Drosophila)
SLC1	YDL052C	AGPAT2	1-acylglycerol-3-phosphate O-acyltransferase 2	LIPODYSTROPHY, CONGENITAL GENERALIZED, TYPE 1; CGL1
SLC1	YDL052C	AGPAT1	1-acylglycerol-3-phosphate O-acyltransferase 1
SMP1	YBR182C	MEF2A	myocyte enhancer factor 2A	CORONARY ARTERY DISEASE, AUTOSOMAL DOMINANT, 1; ADCAD1
SMP1	YBR182C	MEF2C	myocyte enhancer factor 2C	MENTAL RETARDATION, AUTOSOMAL DOMINANT 20; MRD20
SMP1	YBR182C	MEF2D	myocyte enhancer factor 2D
SPE2	YOL052C	AMD1	adenosylmethionine decarboxylase 1
SRO77	YBL106C	LLGL1	lethal giant larvae homolog 1 (Drosophila)
SRO77	YBL106C	STXBP5	syntaxin binding protein 5 (tomosyn)
SRO77	YBL106C	STXBP5L	syntaxin binding protein 5-like
SSO2	YMR183C	STX1B	syntaxin 1B	GENERALIZED EPILEPSY WITH FEBRILE SEIZURES PLUS, TYPE 9; GEFSP9
SSO2	YMR183C	STX11	syntaxin 11	HEMOPHAGOCYTIC LYMPHOHISTIOCYTOSIS, FAMILIAL, 4; FHL4
SSO2	YMR183C	STX1A	syntaxin 1A (brain)
SSO2	YMR183C	STX2	syntaxin 2
SSO2	YMR183C	STX3	syntaxin 3
SSO2	YMR183C	STX4	syntaxin 4
SWD1	YAR003W	RBBP5	retinoblastoma binding protein 5
SYH1	YPL105C	GIGYF2	GRB10 interacting GYF protein 2	PARKINSON DISEASE 11, AUTOSOMAL DOMINANT, SUSCEPTIBILITY TO; PARK11
SYH1	YPL105C	GIGYF1	GRB10 interacting GYF protein 1
TEL1	YBL088C	ATM	ATM serine/threonine kinase	ATAXIA-TELANGIECTASIA; AT
TEL1	YBL088C	ATM	ATM serine/threonine kinase	BREAST CANCER
TIS11	YLR136C	ZFP36	ZFP36 ring finger protein
TIS11	YLR136C	ZFP36L1	ZFP36 ring finger protein-like 1
TIS11	YLR136C	ZFP36L2	ZFP36 ring finger protein-like 2
TRE1	YPL176C	FOLH1	folate hydrolase (prostate-specific membrane antigen) 1
TRE1	YPL176C	NAALAD2	N-acetylated alpha-linked acidic dipeptidase 2
UBI4	YLL039C	UBB	ubiquitin B	CLEFT PALATE, ISOLATED; CPI
UBI4	YLL039C	UBC	ubiquitin C
UBR1	YGR184C	UBR1	ubiquitin protein ligase E3 component n-recognin 1	JOHANSON-BLIZZARD SYNDROME; JBS
UBR1	YGR184C	UBR2	ubiquitin protein ligase E3 component n-recognin 2
URA7	YBL039C	CTPS1	CTP synthase 1	IMMUNODEFICIENCY 24; IMD24
URA7	YBL039C	CTPS2	CTP synthase 2
UTP30	YKR060W	RSL1D1	ribosomal L1 domain containing 1
VHS3	YOR054C	PPCDC	phosphopantothenoylcysteine decarboxylase
VPS4	YPR173C	VPS4A	vacuolar protein sorting 4 homolog A (S. cerevisiae)
VPS4	YPR173C	VPS4B	vacuolar protein sorting 4 homolog B (S. cerevisiae)
	YBR062C	RLIM	ring finger protein, LIM domain interacting
	YFR018C	QPCT	glutaminyl-peptide cyclotransferase

## Sheet: In_OMIM_Disease
Yeast gene	Systematic name	Human orthologue	Human protein	Homologue Disease
ADE17	YMR120C	ATIC	5-aminoimidazole-4-carboxamide ribonucleotide formyltransferase/IMP cyclohydrolase	AICAR TRANSFORMYLASE/IMP CYCLOHYDROLASE DEFICIENCY
ALK2	YBL009W	GSG2	germ cell associated 2 (haspin)
ALT1	YLR089C	GPT	glutamic-pyruvate transaminase (alanine aminotransferase)
ALT1	YLR089C	GPT2	glutamic pyruvate transaminase (alanine aminotransferase) 2	MENTAL RETARDATION, AUTOSOMAL RECESSIVE 49; MRT49
AMD1	YML035C	AMPD1	adenosine monophosphate deaminase 1	MYOPATHY DUE TO MYOADENYLATE DEAMINASE DEFICIENCY; MMDD
AMD1	YML035C	AMPD2	adenosine monophosphate deaminase 2	PONTOCEREBELLAR HYPOPLASIA, TYPE 9; PCH9
AMD1	YML035C	AMPD2	adenosine monophosphate deaminase 2	SPASTIC PARAPLEGIA 63, AUTOSOMAL RECESSIVE; SPG63
AMD1	YML035C	AMPD3	adenosine monophosphate deaminase 3	ERYTHROCYTE AMP DEAMINASE DEFICIENCY
APT1	YML022W	APRT	adenine phosphoribosyltransferase	ADENINE PHOSPHORIBOSYLTRANSFERASE DEFICIENCY; APRTD
ARE2	YNR019W	DGAT1	diacylglycerol O-acyltransferase 1	DIARRHEA 7; DIAR7
ARE2	YNR019W	SOAT1	sterol O-acyltransferase 1
ARE2	YNR019W	SOAT2	sterol O-acyltransferase 2
BNA4	YBL098W	KMO	kynurenine 3-monooxygenase (kynurenine 3-hydroxylase)
CAC2	YML102W	CHAF1B	chromatin assembly factor 1, subunit B (p60)
CAT2	YML042W	CHAT	choline O-acetyltransferase	MYASTHENIC SYNDROME, CONGENITAL, 6, PRESYNAPTIC; CMS6
CAT2	YML042W	CRAT	carnitine O-acetyltransferase
CCH1	YGR217W	CACNA1A	calcium channel, voltage-dependent, P/Q type, alpha 1A subunit	EPISODIC ATAXIA, TYPE 2; EA2
CCH1	YGR217W	CACNA1A	calcium channel, voltage-dependent, P/Q type, alpha 1A subunit	MIGRAINE, FAMILIAL HEMIPLEGIC, 1; FHM1
CCH1	YGR217W	CACNA1A	calcium channel, voltage-dependent, P/Q type, alpha 1A subunit	SPINOCEREBELLAR ATAXIA 6; SCA6
CCH1	YGR217W	CACNA1B	calcium channel, voltage-dependent, N type, alpha 1B subunit	DYSTONIA 23; DYT23
CCH1	YGR217W	CACNA1C	calcium channel, voltage-dependent, L type, alpha 1C subunit	BRUGADA SYNDROME 3; BRGDA3
CCH1	YGR217W	CACNA1C	calcium channel, voltage-dependent, L type, alpha 1C subunit	TIMOTHY SYNDROME; TS
CCH1	YGR217W	CACNA1D	calcium channel, voltage-dependent, L type, alpha 1D subunit	PRIMARY ALDOSTERONISM, SEIZURES, AND NEUROLOGIC ABNORMALITIES; PASNA
CCH1	YGR217W	CACNA1D	calcium channel, voltage-dependent, L type, alpha 1D subunit	SINOATRIAL NODE DYSFUNCTION AND DEAFNESS; SANDD
CCH1	YGR217W	CACNA1E	calcium channel, voltage-dependent, R type, alpha 1E subunit
CCH1	YGR217W	CACNA1F	calcium channel, voltage-dependent, L type, alpha 1F subunit	ALAND ISLAND EYE DISEASE; AIED
CCH1	YGR217W	CACNA1F	calcium channel, voltage-dependent, L type, alpha 1F subunit	CONE-ROD DYSTROPHY, X-LINKED, 3; CORDX3
CCH1	YGR217W	CACNA1F	calcium channel, voltage-dependent, L type, alpha 1F subunit	NIGHT BLINDNESS, CONGENITAL STATIONARY, TYPE 2A; CSNB2A
CCH1	YGR217W	CACNA1G	calcium channel, voltage-dependent, T type, alpha 1G subunit
CCH1	YGR217W	CACNA1H	calcium channel, voltage-dependent, T type, alpha 1H subunit	EPILEPSY, CHILDHOOD ABSENCE, SUSCEPTIBILITY TO, 6; ECA6 EPILEPSY, IDIOPATHIC GENERALIZED, SUSCEPTIBILITY TO, 6, INCLUDED; EIG6, INCLUDED
CCH1	YGR217W	CACNA1I	calcium channel, voltage-dependent, T type, alpha 1I subunit
CCH1	YGR217W	CACNA1S	calcium channel, voltage-dependent, L type, alpha 1S subunit	HYPOKALEMIC PERIODIC PARALYSIS, TYPE 1; HOKPP1
CCH1	YGR217W	CACNA1S	calcium channel, voltage-dependent, L type, alpha 1S subunit	MALIGNANT HYPERTHERMIA, SUSCEPTIBILITY TO, 5
CCH1	YGR217W	CACNA1S	calcium channel, voltage-dependent, L type, alpha 1S subunit	THYROTOXIC PERIODIC PARALYSIS, SUSCEPTIBILITY TO, 1; TTPP1
CCH1	YGR217W	NALCN	sodium leak channel, non selective	CONGENITAL CONTRACTURES OF THE LIMBS AND FACE, HYPOTONIA, AND DEVELOPMENTAL DELAY; CLIFAHDD
CCH1	YGR217W	NALCN	sodium leak channel, non selective	HYPOTONIA, INFANTILE, WITH PSYCHOMOTOR RETARDATION AND CHARACTERISTIC FACIES; IHPRF
CCH1	YGR217W	SCN10A	sodium channel, voltage gated, type X alpha subunit	EPISODIC PAIN SYNDROME, FAMILIAL, 2; FEPS2
CCH1	YGR217W	SCN11A	sodium channel, voltage gated, type XI alpha subunit	EPISODIC PAIN SYNDROME, FAMILIAL, 3; FEPS3
CCH1	YGR217W	SCN11A	sodium channel, voltage gated, type XI alpha subunit	NEUROPATHY, HEREDITARY SENSORY AND AUTONOMIC, TYPE VII; HSAN7
CCH1	YGR217W	SCN1A	sodium channel, voltage gated, type I alpha subunit	EPILEPTIC ENCEPHALOPATHY, EARLY INFANTILE, 6; EIEE6
CCH1	YGR217W	SCN1A	sodium channel, voltage gated, type I alpha subunit	GENERALIZED EPILEPSY WITH FEBRILE SEIZURES PLUS, TYPE 2; GEFSP2
CCH1	YGR217W	SCN1A	sodium channel, voltage gated, type I alpha subunit	MIGRAINE, FAMILIAL HEMIPLEGIC, 3; FHM3
CCH1	YGR217W	SCN2A	sodium channel, voltage gated, type II alpha subunit	EPILEPTIC ENCEPHALOPATHY, EARLY INFANTILE, 11; EIEE11
CCH1	YGR217W	SCN2A	sodium channel, voltage gated, type II alpha subunit	SEIZURES, BENIGN FAMILIAL INFANTILE, 3; BFIS3
CCH1	YGR217W	SCN3A	sodium channel, voltage gated, type III alpha subunit
CCH1	YGR217W	SCN4A	sodium channel, voltage gated, type IV alpha subunit	HYPERKALEMIC PERIODIC PARALYSIS; HYPP
CCH1	YGR217W	SCN4A	sodium channel, voltage gated, type IV alpha subunit	HYPOKALEMIC PERIODIC PARALYSIS, TYPE 2; HOKPP2
CCH1	YGR217W	SCN4A	sodium channel, voltage gated, type IV alpha subunit	MYASTHENIC SYNDROME, CONGENITAL, 16; CMS16
CCH1	YGR217W	SCN4A	sodium channel, voltage gated, type IV alpha subunit	MYOTONIA, POTASSIUM-AGGRAVATED
CCH1	YGR217W	SCN4A	sodium channel, voltage gated, type IV alpha subunit	PARAMYOTONIA CONGENITA OF VON EULENBURG; PMC
CCH1	YGR217W	SCN5A	sodium channel, voltage gated, type V alpha subunit	ATRIAL FIBRILLATION, FAMILIAL, 10; ATFB10
CCH1	YGR217W	SCN5A	sodium channel, voltage gated, type V alpha subunit	BRUGADA SYNDROME 1; BRGDA1
CCH1	YGR217W	SCN5A	sodium channel, voltage gated, type V alpha subunit	CARDIOMYOPATHY, DILATED, 1E; CMD1E
CCH1	YGR217W	SCN5A	sodium channel, voltage gated, type V alpha subunit	LONG QT SYNDROME 3; LQT3 LONG QT SYNDROME 3, ACQUIRED, SUSCEPTIBILITY TO, INCLUDED
CCH1	YGR217W	SCN5A	sodium channel, voltage gated, type V alpha subunit	PROGRESSIVE FAMILIAL HEART BLOCK, TYPE IA; PFHB1A
CCH1	YGR217W	SCN5A	sodium channel, voltage gated, type V alpha subunit	SICK SINUS SYNDROME 1, AUTOSOMAL RECESSIVE; SSS1
CCH1	YGR217W	SCN5A	sodium channel, voltage gated, type V alpha subunit	SUDDEN INFANT DEATH SYNDROME
CCH1	YGR217W	SCN5A	sodium channel, voltage gated, type V alpha subunit	VENTRICULAR FIBRILLATION, PAROXYSMAL FAMILIAL, 1; VF1 VENTRICULAR FIBRILLATION DURING MYOCARDIAL INFARCTION, SUSCEPTIBILITY TO, INCLUDED
CCH1	YGR217W	SCN7A	sodium channel, voltage gated, type VII alpha subunit
CCH1	YGR217W	SCN8A	sodium channel, voltage gated, type VIII alpha subunit	COGNITIVE IMPAIRMENT WITH OR WITHOUT CEREBELLAR ATAXIA; CIAT
CCH1	YGR217W	SCN8A	sodium channel, voltage gated, type VIII alpha subunit	EPILEPTIC ENCEPHALOPATHY, EARLY INFANTILE, 13; EIEE13
CCH1	YGR217W	SCN9A	sodium channel, voltage gated, type IX alpha subunit	EPILEPTIC ENCEPHALOPATHY, EARLY INFANTILE, 6; EIEE6
CCH1	YGR217W	SCN9A	sodium channel, voltage gated, type IX alpha subunit	ERYTHERMALGIA, PRIMARY
CCH1	YGR217W	SCN9A	sodium channel, voltage gated, type IX alpha subunit	GENERALIZED EPILEPSY WITH FEBRILE SEIZURES PLUS, TYPE 7; GEFSP7
CCH1	YGR217W	SCN9A	sodium channel, voltage gated, type IX alpha subunit	INDIFFERENCE TO PAIN, CONGENITAL, AUTOSOMAL RECESSIVE; CIP
CCH1	YGR217W	SCN9A	sodium channel, voltage gated, type IX alpha subunit	PAROXYSMAL EXTREME PAIN DISORDER
CDC73	YLR418C	CDC73	cell division cycle 73	HYPERPARATHYROIDISM 1; HRPT1
CDC73	YLR418C	CDC73	cell division cycle 73	HYPERPARATHYROIDISM 2; HRPT2
CDC73	YLR418C	CDC73	cell division cycle 73	PARATHYROID CARCINOMA
CGI121	YML036W	TPRKB	TP53RK binding protein
CHS3	YBR023C	HAS1	hyaluronan synthase 1
CHS3	YBR023C	HAS2	hyaluronan synthase 2
CHS3	YBR023C	HAS3	hyaluronan synthase 3
CKB1	YGL019W	CSNK2B	casein kinase 2, beta polypeptide
CLB3	YDL155W	CCNB1	cyclin B1
CMR3	YPR013C	SALL1	spalt-like transcription factor 1	TOWNES-BROCKS SYNDROME; TBS
CMR3	YPR013C	SALL3	spalt-like transcription factor 3
CNB1	YKL190W	PPP3R1	protein phosphatase 3, regulatory subunit B, alpha
CNB1	YKL190W	PPP3R2	protein phosphatase 3, regulatory subunit B, beta
CRN1	YLR429W	CORO1A	coronin, actin binding protein, 1A	IMMUNODEFICIENCY 8; IMD8
CRN1	YLR429W	CORO1B	coronin, actin binding protein, 1B
CRN1	YLR429W	CORO1C	coronin, actin binding protein, 1C
CRN1	YLR429W	CORO2A	coronin, actin binding protein, 2A
CRN1	YLR429W	CORO2B	coronin, actin binding protein, 2B
CST26	YBR042C	AGPAT3	1-acylglycerol-3-phosphate O-acyltransferase 3
CST26	YBR042C	AGPAT4	1-acylglycerol-3-phosphate O-acyltransferase 4
CST26	YBR042C	AGPAT5	1-acylglycerol-3-phosphate O-acyltransferase 5
CST26	YBR042C	LCLAT1	lysocardiolipin acyltransferase 1
CYB5	YNL111C	CYB5A	cytochrome b5 type A (microsomal)	METHEMOGLOBINEMIA TYPE IV
CYB5	YNL111C	CYB5B	cytochrome b5 type B (outer mitochondrial membrane)
DLD2	YDL178W	D2HGDH	D-2-hydroxyglutarate dehydrogenase	D-2-HYDROXYGLUTARIC ACIDURIA 1; D2HGA1
DRS2	YAL026C	ATP11A	ATPase, class VI, type 11A
DRS2	YAL026C	ATP11B	ATPase, class VI, type 11B
DRS2	YAL026C	ATP11C	ATPase, class VI, type 11C
DRS2	YAL026C	ATP8A1	ATPase, aminophospholipid transporter (APLT), class I, type 8A, member 1
DRS2	YAL026C	ATP8A2	ATPase, aminophospholipid transporter, class I, type 8A, member 2	CEREBELLAR ATAXIA, MENTAL RETARDATION, AND DYSEQUILIBRIUM SYNDROME 4; CAMRQ4
EMP46	YLR080W	LMAN1	lectin, mannose-binding, 1	FACTOR V AND FACTOR VIII, COMBINED DEFICIENCY OF, 1; F5F8D1
EMP46	YLR080W	LMAN1L	lectin, mannose-binding, 1 like
ERG6	YML008C	WBSCR27	Williams Beuren syndrome chromosome region 27
ERP1	YAR002C-A	TMED4	transmembrane p24 trafficking protein 4
ERV29	YGR284C	SURF4	surfeit 4
FAT1	YBR041W	SLC27A1	solute carrier family 27 (fatty acid transporter), member 1
FAT1	YBR041W	SLC27A2	solute carrier family 27 (fatty acid transporter), member 2
FAT1	YBR041W	SLC27A3	solute carrier family 27 (fatty acid transporter), member 3
FAT1	YBR041W	SLC27A4	solute carrier family 27 (fatty acid transporter), member 4	ICHTHYOSIS PREMATURITY SYNDROME; IPS
FAT1	YBR041W	SLC27A5	solute carrier family 27 (fatty acid transporter), member 5
FAT1	YBR041W	SLC27A6	solute carrier family 27 (fatty acid transporter), member 6
FUN30	YAL019W	SMARCAD1	SWI/SNF-related, matrix-associated actin-dependent regulator of chromatin, subfamily a, containing DEAD/H box 1	ADERMATOGLYPHIA; ADERM
FUS3	YBL016W	MAPK1	mitogen-activated protein kinase 1
FUS3	YBL016W	MAPK3	mitogen-activated protein kinase 3
FYV10	YIL097W	MAEA	macrophage erythroblast attacher
GCS1	YDL226C	ARFGAP1	ADP-ribosylation factor GTPase activating protein 1
GOS1	YHL031C	GOSR1	golgi SNAP receptor complex member 1
GRR1	YJR090C	FBXL13	F-box and leucine-rich repeat protein 13
GRR1	YJR090C	FBXL7	F-box and leucine-rich repeat protein 7
GTR1	YML121W	RRAGA	Ras-related GTP binding A
GTR1	YML121W	RRAGB	Ras-related GTP binding B
GUP1	YGL084C	HHAT	hedgehog acyltransferase
GUP1	YGL084C	HHATL	hedgehog acyltransferase-like
HEK2	YBL032W	PCBP2	poly(rC) binding protein 2
HEK2	YBL032W	PCBP3	poly(rC) binding protein 3
HEK2	YBL032W	PCBP4	poly(rC) binding protein 4
HIR1	YBL008W	HIRA	histone cell cycle regulator
HMT1	YBR034C	PRMT1	protein arginine methyltransferase 1
HMT1	YBR034C	PRMT8	protein arginine methyltransferase 8
HTA2	YBL003C	HIST1H2AA	histone cluster 1, H2aa
HTA2	YBL003C	HIST1H2AB	histone cluster 1, H2ab
HTA2	YBL003C	HIST1H2AC	histone cluster 1, H2ac
HTA2	YBL003C	HIST1H2AD	histone cluster 1, H2ad
HTA2	YBL003C	HIST1H2AG	histone cluster 1, H2ag
HTA2	YBL003C	HIST1H2AH	histone cluster 1, H2ah
HTA2	YBL003C	HIST1H2AJ	histone cluster 1, H2aj
HTA2	YBL003C	HIST2H2AB	histone cluster 2, H2ab
HTA2	YBL003C	HIST2H2AC	histone cluster 2, H2ac
HTA2	YBL003C	HIST3H2A	histone cluster 3, H2a
ICP55	YER078C	XPNPEP3	X-prolyl aminopeptidase 3, mitochondrial	NEPHRONOPHTHISIS-LIKE NEPHROPATHY 1; NPHPL1
IKI3	YLR384C	IKBKAP	inhibitor of kappa light polypeptide gene enhancer in B-cells, kinase complex-associated protein	NEUROPATHY, HEREDITARY SENSORY AND AUTONOMIC, TYPE III; HSAN3
IRA2	YOL081W	NF1	neurofibromin 1	JUVENILE MYELOMONOCYTIC LEUKEMIA; JMML
IRA2	YOL081W	NF1	neurofibromin 1	NEUROFIBROMATOSIS, FAMILIAL SPINAL
IRA2	YOL081W	NF1	neurofibromin 1	NEUROFIBROMATOSIS, TYPE I; NF1
IRA2	YOL081W	NF1	neurofibromin 1	NEUROFIBROMATOSIS-NOONAN SYNDROME; NFNS
IRA2	YOL081W	NF1	neurofibromin 1	WATSON SYNDROME; WTSN
IRA2	YOL081W	RASAL1	RAS protein activator like 1 (GAP1 like)
IRE1	YHR079C	ERN1	endoplasmic reticulum to nucleus signaling 1
IRE1	YHR079C	ERN2	endoplasmic reticulum to nucleus signaling 2
ITR1	YDR497C	SLC2A13	solute carrier family 2 (facilitated glucose transporter), member 13
KIN3	YAR018C	NEK2	NIMA-related kinase 2	RETINITIS PIGMENTOSA 67; RP67
KIP1	YBL063W	KIF11	kinesin family member 11	MICROCEPHALY WITH OR WITHOUT CHORIORETINOPATHY, LYMPHEDEMA, OR MENTAL RETARDATION; MCLMR
LSM7	YNL147W	LSM7	LSM7 homolog, U6 small nuclear RNA and mRNA degradation associated
MAG2	YLR427W	RNF10	ring finger protein 10
MDM1	YML104C	SNX13	sorting nexin 13
MDM1	YML104C	SNX14	sorting nexin 14	SPINOCEREBELLAR ATAXIA, AUTOSOMAL RECESSIVE 20; SCAR20
MOH1	YBL049W	YPEL1	yippee like 1
MOH1	YBL049W	YPEL2	yippee like 2
MOH1	YBL049W	YPEL3	yippee like 3
MOH1	YBL049W	YPEL4	yippee like 4
MOH1	YBL049W	YPEL5	yippee like 5
MSH5	YDL154W	MSH5	mutS homolog 5
MSI1	YBR195C	RBBP4	retinoblastoma binding protein 4
MSN5	YDR335W	XPO5	exportin 5
MVP1	YMR004W	SNX8	sorting nexin 8
NCL1	YBL024W	NSUN2	NOP2/Sun RNA methyltransferase family, member 2	MENTAL RETARDATION, AUTOSOMAL RECESSIVE 5; MRT5
NGR1	YBR212W	TIA1	TIA1 cytotoxic granule-associated RNA binding protein	WELANDER DISTAL MYOPATHY; WDM
NGR1	YBR212W	TIAL1	TIA1 cytotoxic granule-associated RNA binding protein-like 1
NPL4	YBR170C	NPLOC4	NPL4 homolog, ubiquitin recognition factor
NUP170	YBL079W	NUP155	nucleoporin 155kDa	ATRIAL FIBRILLATION, FAMILIAL, 15; ATFB15
OGG1	YML060W	OGG1	8-oxoguanine DNA glycosylase	RENAL CELL CARCINOMA, NONPAPILLARY; RCC
OLA1	YBR025C	OLA1	Obg-like ATPase 1
PAC10	YGR078C	VBP1	von Hippel-Lindau binding protein 1
PHO3	YBR092C	MINPP1	multiple inositol-polyphosphate phosphatase 1	THYROID CANCER, NONMEDULLARY, 2; NMTC2
PHO5	YBR093C	MINPP1	multiple inositol-polyphosphate phosphatase 1	THYROID CANCER, NONMEDULLARY, 2; NMTC2
PMR1	YGL167C	ATP2C1	ATPase, Ca++ transporting, type 2C, member 1	BENIGN CHRONIC PEMPHIGUS; BCPM
PMR1	YGL167C	ATP2C2	ATPase, Ca++ transporting, type 2C, member 2
PTC3	YBL056W	PPM1A	protein phosphatase, Mg2+/Mn2+ dependent, 1A
PTC3	YBL056W	PPM1B	protein phosphatase, Mg2+/Mn2+ dependent, 1B
PTC3	YBL056W	PPM1G	protein phosphatase, Mg2+/Mn2+ dependent, 1G
RAD14	YMR201C	XPA	xeroderma pigmentosum, complementation group A	XERODERMA PIGMENTOSUM, COMPLEMENTATION GROUP A; XPA
RAV1	YJR033C	DMXL1	Dmx-like 1
RAV1	YJR033C	DMXL2	Dmx-like 2	POLYENDOCRINE-POLYNEUROPATHY SYNDROME; PEPNS
RDH54	YBR073W	RAD54B	RAD54 homolog B (S. cerevisiae)	COLORECTAL CANCER; CRC
RDH54	YBR073W	RAD54B	RAD54 homolog B (S. cerevisiae)	LYMPHOMA, NON-HODGKIN, FAMILIAL
REX2	YLR059C	REXO2	RNA exonuclease 2
RIC1	YLR039C	RIC1	RIC1 homolog, RAB6A GEF complex partner 1
RIM15	YFL033C	MASTL	microtubule associated serine/threonine kinase-like	THROMBOCYTOPENIA 2; THC2
ROX1	YPR065W	SOX12	SRY box 12
RPL17B	YJL177W	RPL17	ribosomal protein L17
RPL19A	YBR084C-A	RPL19	ribosomal protein L19
RPL19B	YBL027W	RPL19	ribosomal protein L19
RPS10B	YMR230W	RPS10	ribosomal protein S10	DIAMOND-BLACKFAN ANEMIA 9; DBA9
RPS1A	YLR441C	RPS3A	ribosomal protein S3A
RPS25B	YLR333C	RPS25	ribosomal protein S25
RPS27B	YHR021C	RPS27	ribosomal protein S27
RPS27B	YHR021C	RPS27L	ribosomal protein S27-like
RPS7B	YNL096C	RPS7	ribosomal protein S7	DIAMOND-BLACKFAN ANEMIA 8; DBA8
RRT2	YBR246W	DPH7	diphthamide biosynthesis 7
RTF1	YGL244W	RTF1	RTF1 homolog, Paf1/RNA polymerase II complex component
SAC1	YKL212W	SACM1L	SAC1 suppressor of actin mutations 1-like (yeast)
SAC7	YDR389W	GMIP	GEM interacting protein
SAK1	YER129W	CAMKK1	calcium/calmodulin-dependent protein kinase kinase 1, alpha
SAK1	YER129W	CAMKK2	calcium/calmodulin-dependent protein kinase kinase 2, beta
SAS3	YBL052C	KAT7	K(lysine) acetyltransferase 7
SCS22	YBL091C-A	VAPA	VAMP (vesicle-associated membrane protein)-associated protein A, 33kDa
SCS22	YBL091C-A	VAPB	VAMP (vesicle-associated membrane protein)-associated protein B and C	AMYOTROPHIC LATERAL SCLEROSIS 8; ALS8
SCS22	YBL091C-A	VAPB	VAMP (vesicle-associated membrane protein)-associated protein B and C	SPINAL MUSCULAR ATROPHY, LATE-ONSET, FINKEL TYPE; SMAFK
SEA4	YBL104C	MIOS	missing oocyte, meiosis regulator, homolog (Drosophila)
SGF73	YGL066W	ATXN7	ataxin 7	SPINOCEREBELLAR ATAXIA 7; SCA7
SIF2	YBR103W	TBL1X	transducin (beta)-like 1X-linked
SIF2	YBR103W	TBL1XR1	transducin (beta)-like 1 X-linked receptor 1
SIF2	YBR103W	TBL1Y	transducin (beta)-like 1, Y-linked
SLC1	YDL052C	AGPAT1	1-acylglycerol-3-phosphate O-acyltransferase 1
SLC1	YDL052C	AGPAT2	1-acylglycerol-3-phosphate O-acyltransferase 2	LIPODYSTROPHY, CONGENITAL GENERALIZED, TYPE 1; CGL1
SMP1	YBR182C	MEF2A	myocyte enhancer factor 2A	CORONARY ARTERY DISEASE, AUTOSOMAL DOMINANT, 1; ADCAD1
SMP1	YBR182C	MEF2C	myocyte enhancer factor 2C	MENTAL RETARDATION, AUTOSOMAL DOMINANT 20; MRD20
SMP1	YBR182C	MEF2D	myocyte enhancer factor 2D
SPT3	YDR392W	SUPT3H	SPT3 homolog, SAGA and STAGA complex component
SRO77	YBL106C	LLGL1	lethal giant larvae homolog 1 (Drosophila)
SRO77	YBL106C	STXBP5	syntaxin binding protein 5 (tomosyn)
SRO77	YBL106C	STXBP5L	syntaxin binding protein 5-like
SWD1	YAR003W	RBBP5	retinoblastoma binding protein 5
SWH1	YAR042W	OSBP	oxysterol binding protein
SWH1	YAR042W	OSBP2	oxysterol binding protein 2
SWH1	YAR042W	OSBPL1A	oxysterol binding protein-like 1A
SWI5	YDR146C	KLF10	Kruppel-like factor 10
SYN8	YAL014C	STX8	syntaxin 8
TDP1	YBR223C	TDP1	tyrosyl-DNA phosphodiesterase 1	SPINOCEREBELLAR ATAXIA, AUTOSOMAL RECESSIVE, WITH AXONAL NEUROPATHY; SCAN1
TRE1	YPL176C	FOLH1	folate hydrolase (prostate-specific membrane antigen) 1
TRE1	YPL176C	NAALAD2	N-acetylated alpha-linked acidic dipeptidase 2
UBP14	YBR058C	USP13	ubiquitin specific peptidase 13 (isopeptidase T-3)
UBP14	YBR058C	USP5	ubiquitin specific peptidase 5 (isopeptidase T)
UBP3	YER151C	USP10	ubiquitin specific peptidase 10
UBR1	YGR184C	UBR1	ubiquitin protein ligase E3 component n-recognin 1	JOHANSON-BLIZZARD SYNDROME; JBS
UBR1	YGR184C	UBR2	ubiquitin protein ligase E3 component n-recognin 2
UBX6	YJL048C	UBXN4	UBX domain protein 4
URA7	YBL039C	CTPS1	CTP synthase 1	IMMUNODEFICIENCY 24; IMD24
URA7	YBL039C	CTPS2	CTP synthase 2
VHS3	YOR054C	PPCDC	phosphopantothenoylcysteine decarboxylase
VPS4	YPR173C	VPS4A	vacuolar protein sorting 4 homolog A (S. cerevisiae)
VPS4	YPR173C	VPS4B	vacuolar protein sorting 4 homolog B (S. cerevisiae)
VPS5	YOR069W	SNX1	sorting nexin 1
VPS5	YOR069W	SNX2	sorting nexin 2
VPS55	YJR044C	LEPROT	leptin receptor overlapping transcript
VPS55	YJR044C	LEPROTL1	leptin receptor overlapping transcript-like 1
YEH2	YLR020C	LIPA	lipase A, lysosomal acid, cholesterol esterase	LYSOSOMAL ACID LIPASE DEFICIENCY
YEH2	YLR020C	LIPF	lipase, gastric
YEH2	YLR020C	LIPK	lipase, family member K
YEH2	YLR020C	LIPM	lipase, family member M
YEH2	YLR020C	LIPN	lipase, family member N	ICHTHYOSIS, CONGENITAL, AUTOSOMAL RECESSIVE 8; ARCI8
YME1	YPR024W	YME1L1	YME1-like 1 ATPase
YPT7	YML001W	RAB7A	RAB7A, member RAS oncogene family	CHARCOT-MARIE-TOOTH DISEASE, AXONAL, TYPE 2B; CMT2B
YTA7	YGR270W	ATAD2	ATPase family, AAA domain containing 2
YTA7	YGR270W	ATAD2B	ATPase family, AAA domain containing 2B
	YLL053C	AQP1	aquaporin 1 (Colton blood group)	BLOOD GROUP--COLTON; CO
	YLL053C	AQP2	aquaporin 2 (collecting duct)	DIABETES INSIPIDUS, NEPHROGENIC, AUTOSOMAL
	YBR053C	RGN	regucalcin
	YBR062C	RLIM	ring finger protein, LIM domain interacting
